# Supplementary material for: Improved Swarm Intelligent Blind Source Separation Based on Signal Cross-Correlation
Source: Sensors (Basel). 2021 Dec 24;22(1):118. doi: 10.3390/s22010118 (PMC8747210; doi:10.3390/s22010118)
Supplement: Supplementary file 1 [file sensors-22-00118-s001.zip]

Archive with 1,431 entries (1,155 files):
- .git/
- .git/COMMIT_EDITMSG
- .git/config
- .git/description
- .git/HEAD
- .git/hooks/
- .git/hooks/applypatch-msg.sample
- .git/hooks/commit-msg.sample
- .git/hooks/fsmonitor-watchman.sample
- .git/hooks/post-update.sample
- .git/hooks/pre-applypatch.sample
- .git/hooks/pre-commit.sample
- .git/hooks/pre-push.sample
- .git/hooks/pre-rebase.sample
- .git/hooks/pre-receive.sample
- .git/hooks/prepare-commit-msg.sample
- .git/hooks/update.sample
- .git/index
- .git/info/
- .git/info/exclude
- .git/logs/
- .git/logs/HEAD
- .git/logs/refs/
- .git/logs/refs/heads/
- .git/logs/refs/heads/main
- .git/logs/refs/remotes/
- .git/logs/refs/remotes/origin/
- .git/logs/refs/remotes/origin/main
- .git/objects/
- .git/objects/00/
- .git/objects/00/0df373ce31638c50698cf701a2e3e203c45ff6
- .git/objects/00/969ba73a92048a06d99b8498fdca134e37a19f
- .git/objects/00/b7f881f12f297a7b43c83bef27a70ad9cb1c25
- .git/objects/00/e91c4a5060318c29532fd96ac0bdc0da57951f
- .git/objects/01/
- .git/objects/01/819538c46df7f2c4190c556dd455282f4bf39e
- .git/objects/01/d800acc8d4a4c3cd32f7818b1a0ae7b841ade1
- .git/objects/02/
- .git/objects/02/0e60886e5f576fba9c703c189ddd7871375de2
- .git/objects/02/8e10b5a8449f8992843b00840e707a665e4ea9
- .git/objects/02/a6126e5d1dbd8231baedf084cbb7ec4d972769
- .git/objects/02/ce47650e560fd95f71e3a194f5815bf3d2b4bd
- .git/objects/03/
- .git/objects/03/c692277e3d2612a730afa14040b5ec8f3e4e78
- .git/objects/03/d34e5275ae32d771c9b7b824f85ef1107926ae
- .git/objects/04/
- .git/objects/04/92e71c09e53516cbcf30f037ef396749fd82ca
- .git/objects/05/
- .git/objects/05/0cd147a26200cf2184ff6800fe2cf644053d1b
- .git/objects/05/288bd992f77e6a7870404a0cd31da4978c3fcc
- .git/objects/05/62f29605a4e4a9bd2e15e92caf271501261051
- .git/objects/06/
- .git/objects/06/6cd9684e9d1bf95f1196e6586e1517048a6aab
- .git/objects/06/f11a59682b72ec39ffb2e2dbfbdaf69fe49340
- .git/objects/06/fb4bcd82f7fb9052f8b00ed82ecd2b1754c82a
- .git/objects/07/
- .git/objects/07/001836ad781bb5c9c1ec74c9c74ddd48c8a2fe
- .git/objects/07/58a00d79d590ed9d78ba4146dda1f7ed987121
- .git/objects/07/5dca4eb16480f65033e6bd80953d5e27c2b05b
- .git/objects/08/
- .git/objects/08/23a2c41d6e3187e28ba88df6c4a1b63fcb7e27
- .git/objects/09/
- .git/objects/09/4262636724aeea58c085d11fcad03c34ef994d
- .git/objects/09/d3b496c98d4facc495bbcb8fd36a402f30733b
- .git/objects/09/d6ce93ad7ca77408278617e247921dc0cfbb24
- .git/objects/0a/
- .git/objects/0a/3b2a7511ac0783ee756b0f950a8c6e9f35feff
- .git/objects/0b/
- .git/objects/0b/2093010728533b9c4ec5b0a3fcdeef4fbdff85
- .git/objects/0b/3b651152892762402c98281300b456f87ab5d2
- .git/objects/0b/eba2e46b2001a714b20e10f51f99ac9aef2f6e
- .git/objects/0b/f042ee1c2f3b0c03a520bc2fd866f40a60ee1c
- .git/objects/0c/
- .git/objects/0c/1b0e5f688555ffba07f06d04822ce0ed7315f4
- .git/objects/0c/87793e507b469d1418c49101f32060f885857b
- .git/objects/0c/d0b0373e0f2f096b407c3418d126e8a8b71607
- .git/objects/0d/
- .git/objects/0d/6384fec7aa41e9e2587929483b9a2eaa2f0faf
- .git/objects/0e/
- .git/objects/0e/e8097d78ab5457ed426e2f58a42b0525d4b0c9
- .git/objects/0e/f4202b76af34377bd35719d2676ed343d7e948
- .git/objects/0f/
- .git/objects/0f/81cffc334d7268fe5fac0eb0cb59046ee2988e
- .git/objects/0f/a9e0cb493707675c59141fccd5d0561cfea2c2
- .git/objects/10/
- .git/objects/10/df5e1e72a172b3b55c40b7470ef45c4500b9a9
- .git/objects/11/
- .git/objects/11/3185075f1f4788779165880be9e6e79c63e39f
- .git/objects/11/7eb308a8aac3f73a9bd81cb3f9f6de6cabd60d
- .git/objects/11/9cad2ddf2271f5f267cd8a9be4398b949fa6dc
- .git/objects/12/
- .git/objects/12/4caa528a5a3ee7ad5efcae348cfb4aa70d39a0
- .git/objects/13/
- .git/objects/13/7f4a9df6fae080dab3882a81f17daa50dfdeef
- .git/objects/14/
- .git/objects/14/60624583522c75c580a2a7d451e18d993600f6
- .git/objects/14/9cde1ade2c950711df8226eebf763822e83054
- .git/objects/14/ab0057d60da9f441a62519877a20bf1b8bb75d
- .git/objects/14/dc17da86a4a2f2521aafd78c4694e6e14f5620
- .git/objects/14/fbbd078d2a1981e3b5e5faec8c8cc0790eb212
- .git/objects/15/
- .git/objects/15/5bed8339dd904df6616cce50f55b5b4479162c
- .git/objects/16/
- .git/objects/16/c0d413379f683f58c7d08498573d2a4f7f3205
- .git/objects/16/eadfa2e43790dec6df06a252bc24f9ae7778ac
- .git/objects/16/f442affeadbe59a5b2ba87fd56d2c4533dbf9c
- .git/objects/17/
- .git/objects/17/61254364e601ae6ad1e3e0970c11153a458ef3
- .git/objects/17/dc9ee1c4b39f5da885771ab787bae6e6b15cfa
- .git/objects/19/
- .git/objects/19/c26713bd4ed165ccf98992af3b24fd12702f82
- .git/objects/1a/
- .git/objects/1a/2471412363a7b050d8b6133776698947479546
- .git/objects/1a/6507abdd51598a2d939879309042f4159bc4af
- .git/objects/1a/803ea4116c478198753a8198da8a0b64446438
- .git/objects/1a/c266bf829d9902cc002e0d1d5d4d43f4961683
- .git/objects/1a/f2f471d0e6b34bf4cbef47ad0bd79989d4c936
- .git/objects/1b/
- .git/objects/1b/6ee76cffceb1dc638f3b9e38349895a89bcac3
- .git/objects/1b/cb70d4f67ee31494c1749d9b17e2968ade704f
- .git/objects/1c/
- .git/objects/1c/2aed19d7c609fcb5d01561b543ec9b24b29fc2
- .git/objects/1c/ba5834e4341ef99e22e49c3c8d2852de987f8e
- .git/objects/1d/
- .git/objects/1d/bb313668fdf44decfc7102951d0f1230122da6
- .git/objects/1d/e713f5698d7d74f61de4985c62ffea9fe2df04
- .git/objects/1e/
- .git/objects/1e/ba2db85f95fe02a2d1766279aa807fbee6a8a3
- .git/objects/1e/f9516ddc0c7317df3a1b96b11e47aff17d514f
- .git/objects/1f/
- .git/objects/1f/681913401031d3a94adb8aab421ea658c9f0b0
- .git/objects/1f/7caf6589716f9a4d1811a86a39b6520a250513
- .git/objects/1f/abea2d5b7fea62e1a77e0937d3add635c7ccb4
- .git/objects/20/
- .git/objects/20/1872e04a0b6059eec73e6897ef6e302fea9c3e
- .git/objects/20/4196b59147b6fb4d53aa2fc4e097061977f085
- .git/objects/20/8ff358a1224b3406aa2222b4ac60ad7d846780
- .git/objects/22/
- .git/objects/22/a427f697052ea66b31513264a301df530ded68
- .git/objects/22/af11aefa12c46b2e39f7e8958e934992001a30
- .git/objects/23/
- .git/objects/23/21810132268ba63ec7d29215addd17d09da61a
- .git/objects/23/82fb5a30a643109d3590b394b8d54d71aafd58
- .git/objects/23/eb8e5c0cb0a223f57621daa7e858d67fef587e
- .git/objects/24/
- .git/objects/24/4982b8910b1b5164237e6dd9876c48e305e798
- .git/objects/24/a8c9de54074e09274905cc3ba193073a0ac418
- .git/objects/24/cca4f584874f0196953b85802ad62c5c74cd22
- .git/objects/24/d2ecd19de18d404f0b00383dd58fdc0b787f8a
- .git/objects/25/
- .git/objects/25/f77548483410eba942c9b312091564931d1d58
- .git/objects/26/
- .git/objects/26/731b1db3b3d39f73976fcbba75605d31c88ff9
- .git/objects/26/d18243af3a41dd8ee0fcb0b34defae3f355cc1
- .git/objects/27/
- .git/objects/27/448725d40cf9d9ce937755efcdb291e66d24bb
- .git/objects/27/f02212ac8acd0b63c61d76505fd36c2bdd52f8
- .git/objects/28/
- .git/objects/28/46a1c42a78fbf954f401158ef757fd7b902c70
- .git/objects/28/4ec50ed48fd24b4f1e0078182ddd3a4537a625
- .git/objects/29/
- .git/objects/29/0255614e7fe62d838eaa2481202d2e0a22a379
- .git/objects/29/f76c8fd78d43ede39124e1cae033b8962c3238
- .git/objects/2a/
- .git/objects/2a/6109199be6da3334b693cb3f054272897da4bd
- .git/objects/2b/
- .git/objects/2b/147984f4d41984f246e080057624cdd43b0edb
- .git/objects/2b/1d45169dacb20be3b1f4f5bd1e3fc044bd5462
- .git/objects/2b/5f0aef2c5e0a92653fa5dfb9c12fa4456d4540
- .git/objects/2b/cf72ba35d7e269f9039a790dd1aa2cc3e376bf
- .git/objects/2c/
- .git/objects/2c/bf84e427ae6f4bd36c6f6b366f1bf4d38a019c
- .git/objects/2c/e01658ba6c0f6a95115079b7dd5a768e2f1621
- .git/objects/2d/
- .git/objects/2d/184a786974c61f6f4120f4dc5b440935252bf1
- .git/objects/2d/3a50108aab7b47546457e80937276e579ad930
- .git/objects/2d/48c3c43ba15718f55c6edcc86d86d8b36f9262
- .git/objects/2e/
- .git/objects/2e/9b24f919573a6b2292b132ce8f23767b6ad857
- .git/objects/2e/c381d8287cbcd7e87f22d1b5ccf69ef1cc2aa3
- .git/objects/2e/f8b8c386bdb79fbcaa90dac996ecdb71a7058c
- .git/objects/2f/
- .git/objects/2f/5e82a2b4cd4e6bcb3c3d620bd728cae8f001b3
- .git/objects/30/
- .git/objects/30/d8189c897046f5c5beda83ce15819024a99061
- .git/objects/31/
- .git/objects/31/6648f9533ea3f1c8f11ae149652ead2aee9104
- .git/objects/31/d1446eba4c3a9aa94962639c991ff025396acb
- .git/objects/31/f7e0f06753a985909e0e8c23ee7c8177d304a3
- .git/objects/32/
- .git/objects/32/27f056f52f9806cb5bcbefde24dcc4cea12c57
- .git/objects/32/eac8efcf197bd5a54ae33bb32b758c042772bd
- .git/objects/33/
- .git/objects/33/2cea39a7d36656d2226993016cd016b8186af0
- .git/objects/34/
- .git/objects/34/6f69bfba5a5e157c963872b235e1cafe8767ba
- .git/objects/34/b61465342a66fd869eeb7d84bc6f16e002ee3b
- .git/objects/34/bedc4f5936085a60f90e79173f758ae519a21d
- .git/objects/35/
- .git/objects/35/16867a7edf82f575c3d334f03812f3ff7e3e9e
- .git/objects/35/7fb97e14ef28ce8c34dd420c607ff5ae413f89
- .git/objects/35/98ffe9173751eca35a5315c9c6ff7b57cbd77c
- .git/objects/36/
- .git/objects/36/5b86ea3647a1a1567d76da7488ab55d5ae51f6
- .git/objects/36/862d5e41c087c25682b0673e09fd219e4fd45c
- .git/objects/36/888483ede3fc81f0338a3be865eb8024a609d9
- .git/objects/36/95699993fee37973bfb05f2c68439cfcc41b8c
- .git/objects/36/b39ba352fcea00d42cfec7ef2a497b80b88d08
- .git/objects/36/d0d286619e5fb1eee49467cce822af00a183ee
- .git/objects/36/f3233e1768d1ef2c5270350f3159d5a5c18ef6
- .git/objects/37/
- .git/objects/37/7fe156175d4dd3c188043ee6e69ea524b6c2ea
- .git/objects/37/8ab31e31f5825e8a39f310e373eb08ca4b7100
- .git/objects/38/
- .git/objects/38/7ecf6b4dfd1daf866f361e6899a170857ac1e4
- .git/objects/38/ac8840b537bc36111a23a71622416d40ff23fc
- .git/objects/39/
- .git/objects/39/1674093ef1a4a29a32ecd5aedb93063982874f
- .git/objects/39/73998696b6eb9ce5677de753a16803f0bb4905
- .git/objects/39/79bdbd1a8dd1fecddcb7059b0d302c6384aee2
- .git/objects/39/d1be823e5d7c25eb765dcccbf3491579c229e1
- .git/objects/39/e394906ee2141bf00ceea2c4b6746e5f45ef92
- .git/objects/3a/
- .git/objects/3a/f84e4382afb58bd7ccfb23aa37886209115e75
- .git/objects/3b/
- .git/objects/3b/188ecd97de8d8840dc149632b5d8e9be488aa6
- .git/objects/3b/2386ff9e4da298758b9b0eaca1c2bd96a3933f
- .git/objects/3b/ba4b70b557f77ae6a51186dbe57ac017450c2d
- .git/objects/3b/c1883451e6bd91c24656076f3c66cd999cac74
- .git/objects/3c/
- .git/objects/3c/81885ac76487465f05dd4ad299977c9c46fc72
- .git/objects/3c/9cf4d8a17d7e4968dba01f4c677f2404c1d5b0
- .git/objects/3c/bdf60657cc1097e1d8897a03200cd90f611c5a
- .git/objects/3d/
- .git/objects/3d/387cccb3d3f3332666de6ebbb48ecdb620c98f
- .git/objects/3d/7fe6b3e875eefd11b7ccd3becf339a56442b86
- .git/objects/3d/bfbbb5e33ae9a461a8b39ef089b98ef975abe8
- .git/objects/3e/
- .git/objects/3e/4d5a5982765e01fc0c548a700a06dabac68825
- .git/objects/3e/a7f700290edbc7e1507555f391e5b90f7a93b5
- .git/objects/3f/
- .git/objects/3f/1d1031acb3dd5373d074a37ee3a1f026bcddd9
- .git/objects/3f/44b204759264215ab556887c310d86bc964a31
- .git/objects/3f/90c9091d8c8e8aaf71948f092ca4818389506a
- .git/objects/40/
- .git/objects/40/007d65af2e2266c1a7ed49575834d87a3d6f21
- .git/objects/40/10222a38dfdcf81355f16bf836bf0fb414094d
- .git/objects/40/7bd7df8032978af74f5dea83de81052db8a572
- .git/objects/40/b4954c6139d599c1e3c85aca26a5e99c9d3311
- .git/objects/40/bdd64496e85b692e1ded0126dbc54a0c2815dc
- .git/objects/41/
- .git/objects/41/8f9a83e77fc8e62cb027313d88ebb8f972eedd
- .git/objects/41/e2df12652236bf1aea916e61795720110a4555
- .git/objects/42/
- .git/objects/42/c865108e0c77c7ff5f884e994ccb1adf11de06
- .git/objects/43/
- .git/objects/43/31bc874e899545627fd917e8af4a8412d423ae
- .git/objects/43/ba262760c36ce3e04996abe16e8b4802bf04e3
- .git/objects/43/ff9b515817ec46c438b8e40e22ec5daa4d7351
- .git/objects/44/
- .git/objects/44/009db20953ed8012a41b267a940b11d8f3062c
- .git/objects/44/2d5e02ea8bbe5438c5428787c6084a75eecfcf
- .git/objects/44/eb00205421bf6c457049f8743a89a69bbd8b42
- .git/objects/45/
- .git/objects/45/1134efda5641c003bd176e2749b7a41ff893a5
- .git/objects/45/11371e3566fea11228a18645786c29fd220db3
- .git/objects/45/5b3245490cb5cb8b1c58c6cc964b590099042f
- .git/objects/45/91fd587c191174f11aad6e8e9201e1f798ea5e
- .git/objects/45/934c42b80d3260f3ce122c1344992f09210555
- .git/objects/46/
- .git/objects/46/04721d95e6972777c88db05f50713002ec0d4b
- .git/objects/46/08dd0e40e6a60b8dad421c1a23be03cf1721d4
- .git/objects/47/
- .git/objects/47/1af8a0a83782b82834bfdcee0dba0d340772eb
- .git/objects/48/
- .git/objects/48/1ce1b2bfe3b29538396c10b005a1eca1a1bf6f
- .git/objects/48/1e8f5f20304d276fdb82254e014d01ba2a0123
- .git/objects/49/
- .git/objects/49/0a07408b61fd40a6f57b328e610a81597870bc
- .git/objects/49/bb9655402bb3d3fc75b1869a023e2548a6820d
- .git/objects/49/e66fc34e91149ebcaca18b7b8b5722fe5c50b7
- .git/objects/4b/
- .git/objects/4b/21b42a84a0a16ffd8cc52313b6d6d97f26c84b
- .git/objects/4b/257ba1725821561c861d7b9367a57070d67f7f
- .git/objects/4c/
- .git/objects/4c/010997387a4f5290c07a978d0a78d9466c9fac
- .git/objects/4c/6f1402837caf47568b2ac92e91d575176eba9b
- .git/objects/4c/8e65827cf19e7cc4394f32a98bb64a6bb9696e
- .git/objects/4c/a5f5d97d826adb00ac2d906fa3421722d2f740
- .git/objects/4c/e2424088867a96928371a0a6baa9f08f6877df
- .git/objects/4c/e890ceefea3a9ac94f3e3b09a541d79d135bb4
- .git/objects/4c/f8ce8c10d77302cdc9e245cfcaf6dbd0d7013a
- .git/objects/4d/
- .git/objects/4d/94e4d05c0d0667b8228e0daaa510c3b9faf3c6
- .git/objects/4d/a4304ae2703ef87723ada098da4fd461a2d342
- .git/objects/4e/
- .git/objects/4e/d66234f7be31df5fe82bfa0a04fbd71c0fc6d8
- .git/objects/4f/
- .git/objects/4f/04f14b5280624ed5185038df34ada95311ce37
- .git/objects/4f/14468a65f6e49d2a996ff4326c838c6ea5e84e
[truncated: 1,131 more entries]
