# Supplementary material for: Improved Swarm Intelligent Blind Source Separation Based on Signal Cross-Correlation
Source: Sensors (Basel). 2021 Dec 24;22(1):118. doi: 10.3390/s22010118 (PMC8747210; doi:10.3390/s22010118)
Supplement: Supplementary file 1 [file sensors-22-00118-s001.zip › code/SpeechSeparation/BOA/initialization.m]

%_____________________________________________________________________________________________ %
%  Butterfly Optimization Algorithm (BOA) source codes demo V1.0                               %
%                                                                                              %
%  Author and programmer: Sankalap Arora                                                       %
%                                                                                              %
%         e-Mail: sankalap.arora@gmail.com                                                     %
%                                                                                              %
%  Main paper: Sankalap Arora, Satvir Singh                                                    %
%              Butterfly optimization algorithm: a novel approach for global optimization	   %
%              Soft Computing, in press,                                                       %
%              DOI: https://doi.org/10.1007/s00500-018-3102-4                                  %
%___________________________________________________________________________________________   %
%

% This function randomly initializes the position of agents in the search space.
function [X]=initialization(N,dim,up,down)

if size(up,1)==1
    X=rand(N,dim).*(up-down)+down;
end
if size(up,1)>1
    for i=1:dim
        high=up(i);low=down(i);
        X(:,i)=rand(1,N).*(high-low)+low;
    end
end
