# Supplementary material for: Improved Swarm Intelligent Blind Source Separation Based on Signal Cross-Correlation
Source: Sensors (Basel). 2021 Dec 24;22(1):118. doi: 10.3390/s22010118 (PMC8747210; doi:10.3390/s22010118)
Supplement: Supplementary file 1 [file sensors-22-00118-s001.zip › code/SpeechSeparation/CSA/initCSA.m]

function [x]=initCSA(N,pd,Lb,Ub) % º¯Êý³õÊ¼»¯

for i=1:N % Generation of initiaLb soLbUbtions (position of crows)³õÊ¼½âµÄÉú³É(ÎÚÑ»µÄÎ»ÖÃ)
    for j=1:pd
        x(i,j)=Lb-(Lb-Ub)*rand; % Position of the crows in the spaceÎÚÑ»ÔÚ¿Õ¼äÖÐµÄÎ»ÖÃ
    end
end
