# Supplementary material for: Improved Swarm Intelligent Blind Source Separation Based on Signal Cross-Correlation
Source: Sensors (Basel). 2021 Dec 24;22(1):118. doi: 10.3390/s22010118 (PMC8747210; doi:10.3390/s22010118)
Supplement: Supplementary file 1 [file sensors-22-00118-s001.zip › code/SpeechSeparation/DE/matlab-lhsdesigncon-master/tests/lhsdesigncontest.m]

function lhsdesigncontest( )
%LHSDESIGNCONTEST Test for LHSDESIGNCON function.
%
%   Requires LHSDESIGNCON.
%
%   See also LHSDESIGNCON.


%A = [1, 1; 1, -1]; b = [2; -2]; % A x <= b
x = lhsdesigncon(300,4,[-1 -1 -1 -1],[1 1 1 1]);
% Show samples are well distributed within constraints.
figure;
x
semilogy(x(:,1),x(:,2),'.');
a = size(x);
a 
end
