# Supplementary material for: Improved Swarm Intelligent Blind Source Separation Based on Signal Cross-Correlation
Source: Sensors (Basel). 2021 Dec 24;22(1):118. doi: 10.3390/s22010118 (PMC8747210; doi:10.3390/s22010118)
Supplement: Supplementary file 1 [file sensors-22-00118-s001.zip › code/SpeechSeparation/FitnessFun.m]

function fitness =  FitnessFun(W,Z)
W=[W;fliplr(W)];
Y =  W * Z;
j = size(Y,1);
fitness_x = 0;
for o = 1:j
    yi = Y(o,:);
     f = (1/48* ((mean(yi.^4)/(mean(yi.^2).^2))-3));
    fitness_x = fitness_x+f;
end
fitness = 1/fitness_x;
end
