# Supplementary material for: Improved Swarm Intelligent Blind Source Separation Based on Signal Cross-Correlation
Source: Sensors (Basel). 2021 Dec 24;22(1):118. doi: 10.3390/s22010118 (PMC8747210; doi:10.3390/s22010118)
Supplement: Supplementary file 1 [file sensors-22-00118-s001.zip › code/SpeechSeparation/GA/GA/crossover.m]

%% ×Óº¯Êý
%
%Ìâ  Ä¿£ºCrossover
%
%%
%Êä   Èë£º
%           parentsPop       ÉÏÒ»´úÖÖÈº
%           NUMPOP           ÖÖÈº´óÐ¡
%           CROSSOVERRATE    ½»²æÂÊ
%Êä   ³ö£º
%           kidsPop          ÏÂÒ»´úÖÖÈº
%
%% 
% function kidsPop = Crossover(parentsPop,NUMPOP,CROSSOVERRATE)
% kidsPop = {[]};n = 1;
% while size(kidsPop,2)< NUMPOP-size(parentsPop,2)
%     %Ñ¡Ôñ³ö½»²æµÄ¸¸´úºÍÄ¸´ú
%     father = parentsPop{1,ceil((size(parentsPop,2)-1)*rand)+1};
%     mother = parentsPop{1,ceil((size(parentsPop,2)-1)*rand)+1};
%     %Ëæ»ú²úÉú½»²æÎ»ÖÃ
%     crossLocation = ceil((length(father)-1)*rand)+1;
%     %Èç¹ûËæ¼´Êý±È½»²æÂÊµÍ£¬¾ÍÔÓ½»
%     if rand<CROSSOVERRATE
%         father(1,crossLocation:end) = mother(1,crossLocation:end);
%         kidsPop{n} = father;
%         n = n+1;
%     end
% end
% end

function kidsPop = crossover(parentsPop,NUMPOP,CROSSOVERRATE)
kidsPop = {[]};n = 1;
    while size(kidsPop,1) < NUMPOP-size(parentsPop,1)
        for i = 1:2
            %Ñ¡Ôñ³ö½»²æµÄ¸¸´úºÍÄ¸´ú
            father = parentsPop{ceil((size(parentsPop,1)-1)*rand)+1,i};
            mother = parentsPop{ceil((size(parentsPop,1)-1)*rand)+1,i};
            %Ëæ»ú²úÉú½»²æÎ»ÖÃ
            crossLocation = ceil((length(father)-1)*rand)+1;
            %Èç¹ûËæ¼´Êý±È½»²æÂÊµÍ£¬¾ÍÔÓ½»
            if rand < CROSSOVERRATE
                father(1,crossLocation:end) = mother(1,crossLocation:end);
                kidsPop{n,i} = father;
            else
                kidsPop{n,i} =  parentsPop{n,i};
            end
        end
        n = n+1;
     end
end
