# Supplementary material for: Improved Swarm Intelligent Blind Source Separation Based on Signal Cross-Correlation
Source: Sensors (Basel). 2021 Dec 24;22(1):118. doi: 10.3390/s22010118 (PMC8747210; doi:10.3390/s22010118)
Supplement: Supplementary file 1 [file sensors-22-00118-s001.zip › code/SpeechSeparation/GA/GA/m_Coding.m]

function binPop=m_Coding(pop,pop_length,irange_l)
%% ¶þ½øÖÆ±àÂë£¨Éú³ÉÈ¾É«Ìå£©
% ÊäÈë£ºpop--ÖÖÈº
%      pop_length--±àÂë³¤¶È
pop=round((pop-irange_l)*10^6);
    for n=1:size(pop,1) %ÐÐÑ­»·  --- ÁÐ
        for k = 1:size(pop,2) %ÁÐÑ­»·  --ÐÐ
            dec2binpop{n,k}=dec2bin(pop(n,k));%dec2binµÄÊä³öÎª×Ö·ûÏòÁ¿£»
                                              %dec2binpopÊÇcellÊý×é
            lengthpop=length(dec2binpop{n,k});
            for s = 1:pop_length-lengthpop %²¹Áã
                dec2binpop{n,k}=['0' dec2binpop{n,k}];
            end
            binPop{n,k}=dec2binpop{n,k};   %È¡dec2binpopµÄµÚkÐÐ
        end  
    end
end
    
