# Supplementary material for: Improved Swarm Intelligent Blind Source Separation Based on Signal Cross-Correlation
Source: Sensors (Basel). 2021 Dec 24;22(1):118. doi: 10.3390/s22010118 (PMC8747210; doi:10.3390/s22010118)
Supplement: Supplementary file 1 [file sensors-22-00118-s001.zip › code/SpeechSeparation/GA/GA/m_FitnessNew.m]

function [fitness,W1]=m_FitnessNew(pop,P,Z)
%% Fitness Function
%y=xsin(3x)在[-1,2]上，最大值也不会超过2
%所以计算函数值到2的距离，距离最小时，即为最优解
%适应度函数为1/距离
max_fitness = inf;
W1 = zeros(2);
  for o = 1:P
       W2 = pop(o,:);
%        W = reshape(W2,2,2);
       W=[W2;fliplr(W2)];
       %W = Data{o};
       Y = W*Z;
       j = size(Y,1);
       fs = 0;
       %取Y的第j列分量
       for i = 1:j
           yi = Y(i,:);
           %f = f(yi);
%            f=(1/48*(mean(yi.^4)/(mean(yi.^2).^2 -3)));
            f = (1/48* ((mean(yi.^4)/(mean(yi.^2).^2))-3));
%             f = (mean(yi.^4)/mean(yi.^2).^2-3)*rank(round(W,2));
           %f =(0.001*(1/48)*((mean(yi.^4)/(mean(yi.^2)^2))-3));   
           %f = abs((mean(yi.^4)-3*mean(yi.^2).^2));
           %fs = abs(fs+f);
           fs = fs+f;
           Y(i,:)=Y(i,:)/max(abs(Y(i,:)));
       end
%        Fs = 1/fs;
       xcorrValue=xcorr(Y(1,:),Y(2,:));
       YMax_xcorr = round(max(xcorrValue));
       Fs = 1/fs + 1/YMax_xcorr;
       fitness(o) = Fs;
       
       if Fs < max_fitness
            W1 = W;
            max_fitness = Fs;
        end
  end
end
