# Supplementary material for: Improved Swarm Intelligent Blind Source Separation Based on Signal Cross-Correlation
Source: Sensors (Basel). 2021 Dec 24;22(1):118. doi: 10.3390/s22010118 (PMC8747210; doi:10.3390/s22010118)
Supplement: Supplementary file 1 [file sensors-22-00118-s001.zip › code/SpeechSeparation/GA/GA/m_Incoding.m]

function pop=m_Incoding(binPop,irange_l)
%% ½âÂë
popNum = 4;%È¾É«Ìå°üº¬µÄ²ÎÊýÊýÁ¿
for n=1:size(binPop,1)
    for j = 1:size(binPop,2)
        Matrix = binPop{n,j};
        pop(n,j) = bin2dec(Matrix);
    end
end
pop = pop./10^6+irange_l;
end
