# Supplementary material for: Improved Swarm Intelligent Blind Source Separation Based on Signal Cross-Correlation
Source: Sensors (Basel). 2021 Dec 24;22(1):118. doi: 10.3390/s22010118 (PMC8747210; doi:10.3390/s22010118)
Supplement: Supplementary file 1 [file sensors-22-00118-s001.zip › code/SpeechSeparation/GA/GA/m_InitPop.m]

function pop=m_InitPop(numpop,D,irange_l,irange_r)
%% ³õÊ¼»¯ÖÖÈº
%  ÊäÈë£ºnumpop--ÖÖÈº´óÐ¡£»
%       [irange_l,irange_r]--³õÊ¼ÖÖÈºËùÔÚµÄÇø¼ä
pop=[];
for i=1:numpop
    for j = 1:D
        pop(i,j)=irange_l+(irange_r-irange_l)*rand;
    end
end
end
    
