# Supplementary material for: Improved Swarm Intelligent Blind Source Separation Based on Signal Cross-Correlation
Source: Sensors (Basel). 2021 Dec 24;22(1):118. doi: 10.3390/s22010118 (PMC8747210; doi:10.3390/s22010118)
Supplement: Supplementary file 1 [file sensors-22-00118-s001.zip › code/SpeechSeparation/GA/GA/m_InitPop_lading1.m]

function pop=m_InitPop_lading1(P,D,irange_l,irange_r)
    %% ³õÊ¼»¯ÖÖÈº
    %  ÊäÈë£ºnumpop--ÖÖÈº´óÐ¡£»
    %       [irange_l,irange_r]--³õÊ¼ÖÖÈºËùÔÚµÄÇø¼ä
    pop=[];
    Q = lading( P,D,irange_l,irange_r );
    pop = Q;  
end
