# Supplementary material for: Improved Swarm Intelligent Blind Source Separation Based on Signal Cross-Correlation
Source: Sensors (Basel). 2021 Dec 24;22(1):118. doi: 10.3390/s22010118 (PMC8747210; doi:10.3390/s22010118)
Supplement: Supplementary file 1 [file sensors-22-00118-s001.zip › code/SpeechSeparation/GA/GA/m_Select.m]

function parentPop=m_Select(matrixFitness,pop,SELECTRATE)
%% Ñ¡Ôñ
% ÊäÈë£ºmatrixFitness--ÊÊÓ¦¶È¾ØÕó
%      pop--³õÊ¼ÖÖÈº
%      SELECTRATE--Ñ¡ÔñÂÊ

sumFitness=sum(matrixFitness(:));%¼ÆËãËùÓÐÖÖÈºµÄÊÊÓ¦¶È

accP=cumsum(matrixFitness/sumFitness);%ÀÛ»ý¸ÅÂÊ
%ÂÖÅÌ¶ÄÑ¡ÔñËã·¨
for n=1:round(SELECTRATE*size(pop,1))
    matrix=find(accP>rand); %ÕÒµ½±ÈËæ»úÊý´óµÄÀÛ»ý¸ÅÂÊ
    if isempty(matrix)
        continue
    end
    parentPop(n,:)=pop(matrix(1),:);%½«Ê×¸ö±ÈËæ»úÊý´óµÄÀÛ»ý¸ÅÂÊµÄÎ»ÖÃµÄ¸öÌåÒÅ´«ÏÂÈ¥
end
end
