# Supplementary material for: Improved Swarm Intelligent Blind Source Separation Based on Signal Cross-Correlation
Source: Sensors (Basel). 2021 Dec 24;22(1):118. doi: 10.3390/s22010118 (PMC8747210; doi:10.3390/s22010118)
Supplement: Supplementary file 1 [file sensors-22-00118-s001.zip › code/SpeechSeparation/GA/GA_mainfunction.m]

function [W1,Emax,max_fitness,Fit,Yfinal,sepresults,YYY] = GA_mainfunction(s,X,rt,upload)
%%ÒÅ´«²ÎÊýÉèÖÃ
P=200;%³õÊ¼ÖÖÈº´óÐ¡
irange_l=-1; %ÎÊÌâ½âÇø¼ä
irange_r=1;
LENGTH=22; %¶þ½øÖÆ±àÂë³¤¶È
ITERATION = 50;%µü´ú´ÎÊý
CROSSOVERRATE = 0.7;%ÔÓ½»ÂÊ
SELECTRATE = 0.5;%Ñ¡ÔñÂÊ
VARIATIONRATE = 0.001;%±äÒìÂÊ
D = 2 ; %¿Õ¼äÎ¬Êý

%³õÊ¼»¯ÖÖÈº
pop=m_InitPop(P,D,irange_l,irange_r);
pop_save = pop;
max_fitness = inf;
Emax = 0;
plotOpt=1;

fprintf('s: %g For %g time:\n ',s,rt);
%¿ªÊ¼µü´ú
for time=1:ITERATION 
    if mod(time,30)
       fprintf('%g ',time);
    else 
       fprintf('%g \n',time);
    end
    if time==ITERATION  
        fprintf('\n');
    end
    
%     [fitness,W]= m_FitnessNew(pop,P,X);
    [fitness,W]= m_Fitness(pop,P,X);
    time_max_fitness = min(fitness);
    
    if time_max_fitness < max_fitness
        max_fitness = time_max_fitness;
        W1 = W;
        Emax = time;
    end
    Fit(rt,time) = max_fitness;
    record(time) = max_fitness;%×î´óÖµ¼ÇÂ¼

    %¼ÆËã³õÊ¼ÖÖÈºµÄÊÊÓ¦¶È
    %Ñ¡Ôñ
    pop=m_Select(fitness,pop,SELECTRATE);
    
    %±àÂë
    binpop=m_Coding(pop,LENGTH,irange_l);
    
    %½»²æ
    kidsPop = crossover(binpop,P,CROSSOVERRATE);
  
    %±äÒì
    kidsPop = Variation(kidsPop,VARIATIONRATE);
    
    %½âÂë
    kidsPop=m_Incoding(kidsPop,irange_l);
    
    %¸üÐÂÖÖÈº 
    pop = [pop;kidsPop];   
    mybestresult(1).fitness(time,:)=max_fitness;
    mybestresult(1).postion(time,:)=W1(1,:);
end
  figure(7);plot(record,'LineWidth',2);title('GAÊÕÁ²¹ý³Ì');
  xlabel('e','fontname','Times New Roman','fontsize',9);
  ylabel('fitness','fontname','Times New Roman','fontsize',9);
  box off
  hold on
 
 fig7 = sprintf( '7shoulian%d',rt);
 exportgraphics(gcf,[upload,'\4GA\',fig7,'.jpg'],'Resolution',600);
%    saveas(gcf,[upload,'\4GA\',fig7,'.jpg']);
   upload1 = [upload,'4GA\'];
   [sepresults,Yfinal,YYY] = SepChoose2(rt,mybestresult,X,plotOpt,upload1);
   
    save([upload,'4GA\GA02']);
%    saveFileName=strcat(upload1,'GA0701_Seper_Dim2_AMat10_round10_vs_',num2str(rt),'.mat');
%    save(saveFileName,'mybestresult','rt','sepresults');
end
    
    
