# Supplementary material for: Improved Swarm Intelligent Blind Source Separation Based on Signal Cross-Correlation
Source: Sensors (Basel). 2021 Dec 24;22(1):118. doi: 10.3390/s22010118 (PMC8747210; doi:10.3390/s22010118)
Supplement: Supplementary file 1 [file sensors-22-00118-s001.zip › code/SpeechSeparation/PGZB/R_sisdr1.m]

% function sisdr1 = R_sisdr1(S,Y)
% 
%     fss1=norm(S)^2; 
%     s1t=(S.*Y)/fss1;%S1Ô´ÐÅºÅ£¬sig1ric·ÖÀëÐÅºÅ£¬½á¹û
%     s1T=s1t.*S;
%     s1e=Y-s1T;
%     sisdr1=10*log10(norm(s1T)^2/norm(s1e)^2);
% end

function SISDR = R_sisdr1(clean_sig, rec_sig)
    clean_sig = clean_sig-mean(clean_sig)
    rec_sig = rec_sig-mean(rec_sig)
    s_target = dot(rec_sig, clean_sig) * clean_sig/dot(clean_sig, clean_sig);
    e_noise = rec_sig - s_target;
    SISDR = 10*log10(dot(s_target, s_target)/dot(e_noise, e_noise));

end
