# Supplementary material for: Improved Swarm Intelligent Blind Source Separation Based on Signal Cross-Correlation
Source: Sensors (Basel). 2021 Dec 24;22(1):118. doi: 10.3390/s22010118 (PMC8747210; doi:10.3390/s22010118)
Supplement: Supplementary file 1 [file sensors-22-00118-s001.zip › code/SpeechSeparation/PGZB/SNR_singlech.m]

function snr=SNR_singlech(I,In)
% I--源信号,干净的信号
% In--为噪声信号，带噪信号

% 计算信噪比函数
% I :original signal
% In:noisy signal(ie. original signal + noise signal)
snr=0;
Ps=sum(sum((I-mean(mean(I))).^2));%signal power
Pn=sum(sum((I-In).^2));           %noise power
snr=10*log10(Ps/Pn);
