# Supplementary material for: Improved Swarm Intelligent Blind Source Separation Based on Signal Cross-Correlation
Source: Sensors (Basel). 2021 Dec 24;22(1):118. doi: 10.3390/s22010118 (PMC8747210; doi:10.3390/s22010118)
Supplement: Supplementary file 1 [file sensors-22-00118-s001.zip › code/SpeechSeparation/PSO/lzqSprepare.m]

function [ft_max]=lzqSprepare(s,X,S,S1,S2,Fs1,Fs2,filename1,filename2,upload)

runtime = 5; %è¿è¡æ¬¡æ°
    for i = 1:size(S,1)
        SS(i,:)=S(i,:)/max(abs(S(i,:)));
    end 
    SXcorr(1,:) = xcorr(SS(1,:),SS(2,:));
    SMixcorr(1,:) = round(max(SXcorr(1,:)));
    
for rt = 1:runtime
    [W2,Emax,fym,Fit,YY,sepresults,Y] = Pso(s,X,rt,upload);  %è°ç¨ç²å­ç¾¤ç®æ³?
    ERT(1,rt) = Emax; %æ¯æ¬¡è¾¾å°æ?å¤§å?¼çæ¶æè¿­ä»£æ¬¡æ° 
    fitness_max(1,rt) = fym;   
    Data{rt} = W2;
    
    sepresults1(rt).decompMix = sepresults.decompMix;
    sepresults1(1).figReultID(rt,:) = sepresults.figReultID;
    sepresults1(1).Mixcorr(rt,:) = sepresults.Mixcorr;
    
    for i = 1:size(Y,1)
        Y12(i,:)=Y(i,:)/max(abs(Y(i,:)));
    end 
    
    YXcorr(rt,:) = xcorr(Y12(1,:),Y12(2,:));
    YMixcorr(rt,:) = round(max(YXcorr(rt,:)));
    
% ------------------SI_SDR------------------ 
% sisdr1 = R_sisdr1(S,Y)  %S æºä¿¡å? ï¼Yä¸ºåç¦»ä¿¡å?

%ç±äºä¸ç¡®å®åç¦»çä¿¡å·çé¡ºåºï¼æå°åç¦»çä¿¡å·é½ä¸æºä¿¡å·è®¡ç®ç¸åºçSISDRçå??
%S1æºä¿¡å·åå«ä¸åç¦»ä¿¡å·Y1 Y2 YY1 YY2è®¡ç®SISDRå?
SDR(rt,1) = R_sisdr1(S(1,:),YY(1,:)); 
SDR(rt,2) = R_sisdr1(S(2,:),YY(2,:)); %S2YY2æªè½¬ç½?

SDR(rt,4) = R_sisdr1(S(1,:),YY(2,:));
SDR(rt,5) = R_sisdr1(S(2,:),YY(1,:)); %S2YY1 æªè½¬ç½?
% ------------------SI_SDR------------------ 


% ------------------STOI--------------------
%x--åç©éµï¼y--åç¦»åçç©éµ, fs_sigal--é³é¢é¢ç

STOI(rt,1) = stoi(S1,YY(1,:),Fs1);
STOI(rt,2) = stoi(S2,YY(2,:),Fs2);

STOI(rt,4) = stoi(S1,YY(2,:),Fs1);
STOI(rt,5) = stoi(S2,YY(1,:),Fs2);

% ------------------STOI------------------


% ------------------PESQ------------------ 
%é³é¢å½å
YY1wav = sprintf( 'YY10%d.wav',rt);
YY2wav = sprintf( 'YY20%d.wav',rt);

%ref_wavåç¦»åçé³é¢ï¼deg_wavåç¦»åçé³é¢
YY(1,:) = YY(1,:)/max(max(abs(YY(1,:))));
YY(2,:) = YY(2,:)/max(max(abs(YY(2,:))));

audiowrite([upload,'\1PSO\',YY1wav],YY(1,:),Fs1);
audiowrite([upload,'\1PSO\',YY2wav],YY(2,:),Fs2);

PESQ(rt,1) = pesq_cd(filename1,[upload,'\1PSO\',YY1wav]);
PESQ(rt,2) = pesq_cd(filename2,[upload,'\1PSO\',YY2wav]);

PESQ(rt,4) = pesq_cd(filename1,[upload,'\1PSO\',YY2wav]);
PESQ(rt,5) = pesq_cd(filename2,[upload,'\1PSO\',YY1wav]);


% --------------------------Yè¯ä»·ææ --------------------------
% ------------------SI_SDR------------------ 
% sisdr1 = R_sisdr1(S,Y)  %S å©§æªä¿é? éå­»æ¶ååç»è®³ä¿é??

%é¢åç°¬æ¶å¶â?ç?¹æ°¬åç»è¤æ®æ·â?³å½¿é¨å¯ãæ´å¿¥ç´éå­ç¢éåîé¨åªä¿éç½åæ¶åº¢ç°®æ·â³å½¿çï¼ç»é©ç¨¿ç°²é¨å·ISDRé¨å«??
%S1å©§æªä¿éå³°åéî¡ç¬éåîæ·â?³å½¿Y1 Y2 YY1 YY2çï¼ç»SISDRé??
SDRY(rt,1) = R_sisdr1(S(1,:),Y(1,:)); %S1YY1 éîæµç¼?
SDRY(rt,2) = R_sisdr1(S(2,:),Y(2,:));  %S2YY2éîæµç¼?

SDRY(rt,4) = R_sisdr1(S(1,:),Y(2,:)); %S1YY2 éîæµç¼?
SDRY(rt,5) = R_sisdr1(S(2,:),Y(1,:)); %S2YY1 éîæµç¼?
% ------------------SI_SDR------------------ 


% ------------------STOI--------------------
%x--éçºç©éç¢ç´y--éåîéåº£æ®é­âæ¨?, fs_sigal--éæ½î¶æ£°æ å·¼

STOIY(rt,1) = stoi(S1,Y(1,:),Fs1);
STOIY(rt,2) = stoi(S2,Y(2,:),Fs2);

STOIY(rt,4) = stoi(S1,Y(2,:),Fs1);
STOIY(rt,5) = stoi(S2,Y(1,:),Fs2);

% ------------------STOI------------------


% ------------------PESQ------------------ 
%éæ½î¶éèæ
Y1wav = sprintf( 'Y10%d.wav',rt);
Y2wav = sprintf( 'Y20%d.wav',rt);

%ref_wavéåîéå¶æ®éæ½î¶éå®eg_wavéåîéåº£æ®éæ½î?

Y(1,:) = Y(1,:)/max(max(abs(Y(1,:))));
Y(2,:) = Y(2,:)/max(max(abs(Y(2,:))));

audiowrite([upload,'\1PSO\',Y1wav],Y(1,:),Fs1);
audiowrite([upload,'\1PSO\',Y2wav],Y(2,:),Fs2);

PESQY(rt,1) = pesq_cd(filename1,[upload,'\1PSO\',Y1wav]);
PESQY(rt,2) = pesq_cd(filename2,[upload,'\1PSO\',Y2wav]);

PESQY(rt,4) = pesq_cd(filename1,[upload,'\1PSO\',Y2wav]);
PESQY(rt,5) = pesq_cd(filename2,[upload,'\1PSO\',Y1wav]);
% ------------------PESQ------------------

% --------------------------Yè¯ä»·ææ --------------------------

Fit2(rt,:) = Fit(rt,:);
end

AllMixXcorr = sepresults1.Mixcorr;
for rt1 = 1:runtime
    FinalXcorr(rt1,:) =min(AllMixXcorr(rt1,:));
end
XcorrStd = std(FinalXcorr,1);
XcorrVar = var(FinalXcorr,1);
XcorrMean = mean(FinalXcorr);

ft_max = max(fitness_max);
ft_mean = mean(fitness_max);
ERT_run =  mean(ERT,2);
aaa = std(ERT);
std_aaa = aaa^2;
min_ERT = min(ERT);
max_ERT = max(ERT);
mean_SDR = mean(SDR,1);
mean_STOI = mean(STOI,1);
mean_PESQ = mean(PESQ,1);

save([upload,'\1PSO\PSO01'])
hold off
end
