# Supplementary material for: Improved Swarm Intelligent Blind Source Separation Based on Signal Cross-Correlation
Source: Sensors (Basel). 2021 Dec 24;22(1):118. doi: 10.3390/s22010118 (PMC8747210; doi:10.3390/s22010118)
Supplement: Supplementary file 1 [file sensors-22-00118-s001.zip › code/SpeechSeparation/PSO/PsoFitness.m]

function fitness = PsoFitness(S)
    fitness=0;
    j = size(S,1);
     %È¡SµÄµÚjÁÐ·ÖÁ¿
    for i = 1:j
       si = S(i,:);
       f=(1/48*(mean(si.^4)/(mean(si.^2).^2 -3)));
       fitness = fitness+f;
    end
end
