# Supplementary material for: Improved Swarm Intelligent Blind Source Separation Based on Signal Cross-Correlation
Source: Sensors (Basel). 2021 Dec 24;22(1):118. doi: 10.3390/s22010118 (PMC8747210; doi:10.3390/s22010118)
Supplement: Supplementary file 1 [file sensors-22-00118-s001.zip › code/SpeechSeparation/qpso/SprepareQPSO.m]

function [ft_max]=SprepareQPSO(s,X,S,S1,S2,Fs1,Fs2,filename1,filename2,upload)
close('7')
runtime = 5; %杩愯娆℃暟
    for i = 1:size(S,1)
        SS(i,:)=S(i,:)/max(abs(S(i,:)));
    end 
    SXcorr(1,:) = xcorr(SS(1,:),SS(2,:));
    SMixcorr(1,:) = round(max(SXcorr(1,:)));
    
for rt = 1:runtime
    [W2,Emax,fym,Fit,YY,sepresults,Y] = QPSO(s,X,rt,upload);  %璋冪敤绮掑瓙缇ょ畻娉?
    ERT(1,rt) = Emax; %姣忔杈惧埌鏈?澶у?肩殑鏀舵暃杩唬娆℃暟 
    fitness_max(1,rt) = fym;   
    Data{rt} = W2;
    
    sepresults1(rt).decompMix = sepresults.decompMix;
    sepresults1(1).figReultID(rt,:) = sepresults.figReultID;
    sepresults1(1).Mixcorr(rt,:) = sepresults.Mixcorr;
    
    for i = 1:size(Y,1)
        Y12(i,:)=Y(i,:)/max(abs(Y(i,:)));
    end 
    
    YXcorr(rt,:) = xcorr(Y12(1,:),Y12(2,:));
    YMixcorr(rt,:) = round(max(YXcorr(rt,:)));
    
% ------------------SI_SDR------------------ 
% sisdr1 = R_sisdr1(S,Y)  %S 婧愪俊鍙? 锛孻涓哄垎绂讳俊鍙?

%鐢变簬涓嶇‘瀹氬垎绂荤殑淇″彿鐨勯『搴忥紝鏁呭皢鍒嗙鐨勪俊鍙烽兘涓庢簮淇″彿璁＄畻鐩稿簲鐨凷ISDR鐨勫??
%S1婧愪俊鍙峰垎鍒笌鍒嗙淇″彿Y1 Y2 YY1 YY2璁＄畻SISDR鍊?
SDR(rt,1) = R_sisdr1(S(1,:),YY(1,:)); 
SDR(rt,2) = R_sisdr1(S(2,:),YY(2,:)); %S2YY2鏈浆缃?

SDR(rt,4) = R_sisdr1(S(1,:),YY(2,:));
SDR(rt,5) = R_sisdr1(S(2,:),YY(1,:)); %S2YY1 鏈浆缃?
% ------------------SI_SDR------------------ 


% ------------------STOI--------------------
%x--鍘熺煩闃碉紝y--鍒嗙鍚庣殑鐭╅樀, fs_sigal--闊抽棰戠巼

STOI(rt,1) = stoi(S1,YY(1,:),Fs1);
STOI(rt,2) = stoi(S2,YY(2,:),Fs2);

STOI(rt,4) = stoi(S1,YY(2,:),Fs1);
STOI(rt,5) = stoi(S2,YY(1,:),Fs2);

% ------------------STOI------------------


% ------------------PESQ------------------ 
%闊抽鍛藉悕
YY1wav = sprintf( 'YY10%d.wav',rt);
YY2wav = sprintf( 'YY20%d.wav',rt);

%ref_wav鍒嗙鍓嶇殑闊抽锛宒eg_wav鍒嗙鍚庣殑闊抽
YY(1,:) = YY(1,:)/max(max(abs(YY(1,:))));
YY(2,:) = YY(2,:)/max(max(abs(YY(2,:))));

audiowrite([upload,'\14QPSO\',YY1wav],YY(1,:),Fs1);
audiowrite([upload,'\14QPSO\',YY2wav],YY(2,:),Fs2);

PESQ(rt,1) = pesq_cd(filename1,[upload,'\14QPSO\',YY1wav]);
PESQ(rt,2) = pesq_cd(filename2,[upload,'\14QPSO\',YY2wav]);

PESQ(rt,4) = pesq_cd(filename1,[upload,'\14QPSO\',YY2wav]);
PESQ(rt,5) = pesq_cd(filename2,[upload,'\14QPSO\',YY1wav]);


% --------------------------Y璇勪环鎸囨爣--------------------------
% ------------------SI_SDR------------------ 
% sisdr1 = R_sisdr1(S,Y)  %S 濠ф劒淇婇崣? 閿涘娑撳搫鍨庣粋璁充繆閸??

%閻㈠彉绨稉宥団?樼?规艾鍨庣粋鑽ゆ畱娣団?冲娇閻ㄥ嫰銆庢惔蹇ョ礉閺佸懎鐨㈤崚鍡欘瀲閻ㄥ嫪淇婇崣鐑藉厴娑撳孩绨穱鈥冲娇鐠侊紕鐣婚惄绋跨安閻ㄥ嚪ISDR閻ㄥ嫬??
%S1濠ф劒淇婇崣宄板瀻閸掝偂绗岄崚鍡欘瀲娣団?冲娇Y1 Y2 YY1 YY2鐠侊紕鐣籗ISDR閸??
SDRY(rt,1) = R_sisdr1(S(1,:),Y(1,:)); %S1YY1 閺堫亣娴嗙純?
SDRY(rt,2) = R_sisdr1(S(2,:),Y(2,:));  %S2YY2閺堫亣娴嗙純?

SDRY(rt,4) = R_sisdr1(S(1,:),Y(2,:)); %S1YY2 閺堫亣娴嗙純?
SDRY(rt,5) = R_sisdr1(S(2,:),Y(1,:)); %S2YY1 閺堫亣娴嗙純?
% ------------------SI_SDR------------------ 


% ------------------STOI--------------------
%x--閸樼喓鐓╅梼纰夌礉y--閸掑棛顬囬崥搴ｆ畱閻晠妯?, fs_sigal--闂婃娊顣舵０鎴犲芳

STOIY(rt,1) = stoi(S1,Y(1,:),Fs1);
STOIY(rt,2) = stoi(S2,Y(2,:),Fs2);

STOIY(rt,4) = stoi(S1,Y(2,:),Fs1);
STOIY(rt,5) = stoi(S2,Y(1,:),Fs2);

% ------------------STOI------------------


% ------------------PESQ------------------ 
%闂婃娊顣堕崨钘夋倳
Y1wav = sprintf( 'Y10%d.wav',rt);
Y2wav = sprintf( 'Y20%d.wav',rt);

%ref_wav閸掑棛顬囬崜宥囨畱闂婃娊顣堕敍瀹抏g_wav閸掑棛顬囬崥搴ｆ畱闂婃娊顣?

Y(1,:) = Y(1,:)/max(max(abs(Y(1,:))));
Y(2,:) = Y(2,:)/max(max(abs(Y(2,:))));

audiowrite([upload,'\14QPSO\',Y1wav],Y(1,:),Fs1);
audiowrite([upload,'\14QPSO\',Y2wav],Y(2,:),Fs2);

PESQY(rt,1) = pesq_cd(filename1,[upload,'\14QPSO\',Y1wav]);
PESQY(rt,2) = pesq_cd(filename2,[upload,'\14QPSO\',Y2wav]);

PESQY(rt,4) = pesq_cd(filename1,[upload,'\14QPSO\',Y2wav]);
PESQY(rt,5) = pesq_cd(filename2,[upload,'\14QPSO\',Y1wav]);
% ------------------PESQ------------------

% --------------------------Y璇勪环鎸囨爣--------------------------

Fit2(rt,:) = Fit(rt,:);
end

AllMixXcorr = sepresults1.Mixcorr;
for rt1 = 1:runtime
    FinalXcorr(rt1,:) =min(AllMixXcorr(rt1,:));
end
XcorrStd = std(FinalXcorr,1);
XcorrVar = var(FinalXcorr,1);
XcorrMean = mean(FinalXcorr);

ft_max = max(fitness_max);
ft_mean = mean(fitness_max);
ERT_run =  mean(ERT,2);
aaa = std(ERT);
std_aaa = aaa^2;
min_ERT = min(ERT);
max_ERT = max(ERT);
mean_SDR = mean(SDR,1);
mean_STOI = mean(STOI,1);
mean_PESQ = mean(PESQ,1);

save([upload,'\14QPSO\QPSO01'])
hold off
end
