# Supplementary material for: Improved Swarm Intelligent Blind Source Separation Based on Signal Cross-Correlation
Source: Sensors (Basel). 2021 Dec 24;22(1):118. doi: 10.3390/s22010118 (PMC8747210; doi:10.3390/s22010118)
Supplement: Supplementary file 1 [file sensors-22-00118-s001.zip › code/SpeechSeparation/SCA/speperation/SCA1.m]

% To run SCA: [Best_score,Best_pos,cg_curve]=SCA(SearchAgents_no,Max_iteration,lb,ub,dim,fobj)
%______________________________________________________________________________________________

clear all 
clc


[Best_score,Best_pos,cg_curve]=SCA(SearchAgents_no,Max_iteration,lb,ub,dim,fobj);

figure('Position',[284   214   660   290])
%Draw search space
subplot(1,2,1);
func_plot(Function_name);
title('Test function')
xlabel('x_1');
ylabel('x_2');
zlabel([Function_name,'( x_1 , x_2 )'])
grid off

%Draw objective space
subplot(1,2,2);
semilogy(cg_curve,'Color','b')
title('Convergence curve')
xlabel('Iteration');
ylabel('Best flame (score) obtained so far');

axis tight
grid off
box on
legend('SCA')

display(['The best solution obtained by SCA is : ', num2str(Best_pos)]);
display(['The best optimal value of the objective funciton found by SCA is : ', num2str(Best_score)]);
