# Supplementary material for: Improved Swarm Intelligent Blind Source Separation Based on Signal Cross-Correlation
Source: Sensors (Basel). 2021 Dec 24;22(1):118. doi: 10.3390/s22010118 (PMC8747210; doi:10.3390/s22010118)
Supplement: Supplementary file 1 [file sensors-22-00118-s001.zip › code/SpeechSeparation/TotalFile1.m]

clear
clc
t0=cputime;
Count = 11;
for s =10:Count
close all;
fn1 =  'E:\ÑÐ¾¿Éú\research\ÓïÒôÃ¤Ô´·ÖÀë\»ùÓÚÈºÖÇÄÜËã·¨µÄÓïÒôÃ¤Ô´·ÖÀëÑÐ¾¿\githubFlie\data\fsew0_v1\fsew0_0';
fn2 =  'E:\ÑÐ¾¿Éú\research\ÓïÒôÃ¤Ô´·ÖÀë\»ùÓÚÈºÖÇÄÜËã·¨µÄÓïÒôÃ¤Ô´·ÖÀëÑÐ¾¿\githubFlie\data\maps0\maps0_0';


filename1 = strcat(fn1,num2str(s),'.wav');%Å®
filename2 = strcat(fn2,num2str(s),'.wav');  %ÄÐ
upload = ['E:\result\',num2str(s),'\'];

% ¶ÁÈ¡ÒôÆµ,»ñÈ¡ÒôÆµ
[SS1,Fs1] = audioread(filename1);
[SS2,Fs2] = audioread(filename2);

S1 = SS1(:,1);
S2 = SS2(:,1);

S1 = S1(1:15000,:)';
S2 = S2(10001:25000,:)';

%Êý¾Ý³¤¶È´¦Àí
[m1,n1] = size(S1);
[m2,n2] = size(S2);

S(1,:) = S1;
S(2,:) = S2;

K = 2;
N = n1;
%»æÖÆÔ´ÐÅºÅÍ¼
figure(1)
subplot(2,1,1);
plot(S(1,:),'r');
set(gca,'fontname','Times New Roman','fontsize',9);
title('Singal 1');
xlabel('time/ms','fontname','Times New Roman','fontsize',9);
ylabel('amplitude','fontname','Times New Roman','fontsize',9);
hold on;

subplot(2,1,2);
plot(S(2,:),'b');
set(gca,'fontname','Times New Roman','fontsize',9);
title('Singal 2');xlabel('time/ms','fontname','Times New Roman','fontsize',9);
ylabel('amplitude','fontname','Times New Roman','fontsize',9);
hold on;

% exportgraphics(gcf,[upload,'signal1.jpg'],'Resolution',600);
saveas(gcf,[upload,'signal1.jpg']);

%Êý¾Ý»ìºÏ£¬Éú³É¹Û²âÐÅºÅ
A = (rand(2)-0.5)*2;  
% if s == 11
%   A = [0.959414249242812,0.904529326390908;0.112067513481324,-0.0156899040112632];  
% elseif s==12
%   A = [0.613084011407196,0.206989294184843;-0.741248076298182,-0.732283163608918];
% else
%   A = [-0.605411885677179,-0.706457652454520;-0.135619361074240,0.237718629255347];
% end
XX=A*S;

audiowrite([upload,'XX1.wav'],XX(1,:),Fs2);
audiowrite([upload,'XX2.wav'],XX(2,:),Fs2);
% %´¦ÀíÊý¾Ý£¬¿ØÖÆÇø¼ä
% Xmax=max(max(abs(X)));
% X = X/Xmax;

% a = (rand()-0.5)*500;
% b = (rand()-0.5)*500;
% while a==b
%     b = (rand()-0.5)*2;
% end
% 
% MixNumber=randperm(n1,1);
% X(2,1:MixNumber) = a*XX(1,1:MixNumber);
% X(2,MixNumber:n1) = b*XX(1,MixNumber:n1);
X(1,:) = XX(1,:);
X(2,:) = XX(1,:);

%»æÖÆ¹Û²âÐÅºÅÍ¼
figure(2);
subplot(2,1,1);
plot(XX(1,:),'r');
set(gca,'fontname','Times New Roman','fontsize',9);
title('MixSignalXX 1','fontname','ËÎÌå','fontsize',9);xlabel('time/ms','fontname','Times New Roman','fontsize',9);
ylabel('amplitude','fontname','Times New Roman','fontsize',9);

subplot(2,1,2);
plot(XX(2,:),'b');
set(gca,'fontname','Times New Roman','fontsize',9);
title('MixSignalXX 2','fontname','ËÎÌå','fontsize',9);xlabel('time/ms','fontname','Times New Roman','fontsize',9);
ylabel('amplitude','fontname','Times New Roman','fontsize',9);
hold on
exportgraphics(gcf,[upload,'MixSignalXX.jpg'],'Resolution',600);
% saveas(gcf,[upload,'MixSignal.jpg']);


%»æÖÆ¹Û²âÐÅºÅÍ¼
figure(33);
subplot(2,1,1);
plot(X(1,:),'r');
set(gca,'fontname','Times New Roman','fontsize',9);
title('MixSignal 1','fontname','ËÎÌå','fontsize',9);xlabel('time/ms','fontname','Times New Roman','fontsize',9);
ylabel('amplitude','fontname','Times New Roman','fontsize',9);

subplot(2,1,2);
plot(X(2,:),'b');
set(gca,'fontname','Times New Roman','fontsize',9);
title('MixSignal 2','fontname','ËÎÌå','fontsize',9);xlabel('time/ms','fontname','Times New Roman','fontsize',9);
ylabel('amplitude','fontname','Times New Roman','fontsize',9);
hold on
exportgraphics(gcf,[upload,'MixSignal.jpg'],'Resolution',600);
% saveas(gcf,[upload,'MixSignal.jpg']);

% X Êý¾ÝÖÐÐÄ»¯
m=mean(X,2);
% for i=1:N
%     X(:,i)= X(:,i)-m;
% end
X=X-m;
% X Êý¾Ý°×»¯
covMat=cov(X');
[E,D]=eig(covMat);
V=E*D^(-0.5)*E';
Z=V*X;
% X=V*X;
% 


Pso = lzqSprepare(s,Z,S,S1,S2,Fs1,Fs2,filename1,filename2,upload);
tPSO =cputime-t0;

QPso = SprepareQPSO(s,Z,S,S1,S2,Fs1,Fs2,filename1,filename2,upload);
tQPSO =cputime-t0;
% 
% GA = SprepareGA(s,Z,S,S1,S2,Fs1,Fs2,filename1,filename2,upload);
% tGA =cputime-t0;
% 
% DE = SprepareDE(s,Z,S,S1,S2,Fs1,Fs2,filename1,filename2,upload);
% tDE =cputime-t0;
% 
% SCA = SprepareSCA(s,Z,S,S1,S2,Fs1,Fs2,filename1,filename2,upload);
% tSCA =cputime-t0;
% 
% BOA = SprepareBOA(s,Z,S,S1,S2,Fs1,Fs2,filename1,filename2,upload);
% tBOA =cputime-t0;
% 
% CSA = SprepareCSA(s,Z,S,S1,S2,Fs1,Fs2,filename1,filename2,upload);
% tCSA =cputime-t0;
save([upload,'Total01'])
end
