# Supplementary material for: Improved Swarm Intelligent Blind Source Separation Based on Signal Cross-Correlation
Source: Sensors (Basel). 2021 Dec 24;22(1):118. doi: 10.3390/s22010118 (PMC8747210; doi:10.3390/s22010118)
Supplement: Supplementary file 1 [file sensors-22-00118-s001.zip › code/SpeechSeparationW4/FileNameDetail.txt]

SpeechSeparationW4 is the experient code about four dimensional matrix.

TotalFile1.m is the total function.

 |---- lzqSprepareW4.m is called PSO.
        |----- PsoW4.m is looking for the optimal separation matrix.

 |---- SprepareGAW4.m is called GA.
         |----- GA_mainfunctionW4.m is looking for the optimal separation matrix.

 |---- SprepareDEW4.m is called DE.
         |----- DE_sprepareW4.m is looking for the optimal separation matrix.

 |---- SprepareSCAW4.m is called SCA.
         |----- SCAoptimumW4.m is looking for the optimal separation matrix.

 |---- SprepareBOAW4.m is called BOA.
         |----- BOAoptimumW4.m is looking for the optimal separation matrix.

 |---- SprepareCSAW4.m is called CSA.
         |----- SprepareCSAW4.m is looking for the optimal separation matrix.

PGZB---
 |--------- R_sisdr1.m is the calculation function of evaluation index of SI-SDR
 |--------- stoi.m is the calculation function of evaluation index of STOI.
 |--------- pesq_cd.m is the calculation function of evaluation index of PESQ 

 |---------FitnessFunW4NOXcorr.m  is a fitness function of four dimensional matrix.
 |---------FitnessFunW4.m  is a fitness function adding cross-correlation of four dimensional matrix.
 |---------SepChoose2.m is a function that determines the final separation signals based on the cross-correlation value.
