# Supplementary material for: Improved Swarm Intelligent Blind Source Separation Based on Signal Cross-Correlation
Source: Sensors (Basel). 2021 Dec 24;22(1):118. doi: 10.3390/s22010118 (PMC8747210; doi:10.3390/s22010118)
Supplement: Supplementary file 1 [file sensors-22-00118-s001.zip › code/SpeechSeparationW4/FitnessFunW4.m]

function fitness =  FitnessFunW4(W,X)
W=reshape(W,2,2);
Y =  W * X;
j = size(Y,1);
fitness_x = 0;
for o = 1:j
    yi = Y(o,:);
    f = (1/48* ((mean(yi.^4)/(mean(yi.^2).^2))-3));
    fitness_x = fitness_x+f;
end
xcorrValue=xcorr(Y(1,:),Y(2,:));
YMax_xcorr = round(max(xcorrValue));
fitness1 = fitness_x + 1/YMax_xcorr;
fitness= 1/fitness1;

end
