# Supplementary material for: Improved Swarm Intelligent Blind Source Separation Based on Signal Cross-Correlation
Source: Sensors (Basel). 2021 Dec 24;22(1):118. doi: 10.3390/s22010118 (PMC8747210; doi:10.3390/s22010118)
Supplement: Supplementary file 1 [file sensors-22-00118-s001.zip › code/SpeechSeparationW4/GA/GA_mainfunction.asv]

function [W1,Emax,max_fitness] = GA_mainfunction(X)
%%ÒÅ´«²ÎÊýÉèÖÃ
P=200;%³õÊ¼ÖÖÈº´óÐ¡
irange_l=-1; %ÎÊÌâ½âÇø¼ä
irange_r=1;
LENGTH=22; %¶þ½øÖÆ±àÂë³¤¶È
ITERATION = 100;%µü´ú´ÎÊý
CROSSOVERRATE = 0.7;%ÔÓ½»ÂÊ
SELECTRATE = 0.5;%Ñ¡ÔñÂÊ
VARIATIONRATE = 0.001;%±äÒìÂÊ
D = 4 ; %¿Õ¼äÎ¬Êý

%³õÊ¼»¯ÖÖÈº
pop=m_InitPop(P,D,irange_l,irange_r);
pop_save = pop;
max_fitness = -inf;
Emax = 0;
% for o = 1:P
%     W=rand(2);
%     Data{o}= W; %½«¾ØÕó´æ´¢½øÔª°ûÊý×éÖÐ
% end 
% hold on
% for i=1:size(pop,2)
%     plot(pop(i),m_Fx(pop(i)),'ro');
% end
% hold off
% title('³õÊ¼ÖÖÈº');


%¿ªÊ¼µü´ú
for time=1:ITERATION    
    [fitness,W]= m_Fitness(pop,P,X);
    time_max_fitness = max(fitness);
    
    if time_max_fitness > max_fitness
        max_fitness = time_max_fitness;
        W1 = W;
        Emax = time;
    end
    record(time) = max_fitness;%×î´óÖµ¼ÇÂ¼
    pause(0.001)
    figure(8)
    plot(time,max_fitness,'ro');
    title('fitness');xlabel('time','fontname','Times New Roman','fontsize',9);
    ylabel('fitness','fontname','Times New Roman','fontsize',9);
    %¼ÆËã³õÊ¼ÖÖÈºµÄÊÊÓ¦¶È
    %Ñ¡Ôñ
    pop=m_Select(fitness,pop,SELECTRATE);
    
    %±àÂë
    binpop=m_Coding(pop,LENGTH,irange_l);
    
    %½»²æ
    kidsPop = crossover(binpop,P,CROSSOVERRATE);
  
    %±äÒì
    kidsPop = Variation(kidsPop,VARIATIONRATE);
    
    %½âÂë
    kidsPop=m_Incoding(kidsPop,irange_l);
    
    %¸üÐÂÖÖÈº 
    pop = [pop;kidsPop];    
end
 figure(10);plot(record);title('ÊÕÁ²¹ý³Ì') 
% figure
% x=linspace(-1,2,1000);
% y=m_Fx(x);
% plot(x,y);
% hold on
%»­Í¼
% for i=1:size(pop,2)
%     plot(pop(i),m_Fx(pop(i)),'ro');
% end
hold off
end
    
    
