# Supplementary material for: Improved Swarm Intelligent Blind Source Separation Based on Signal Cross-Correlation
Source: Sensors (Basel). 2021 Dec 24;22(1):118. doi: 10.3390/s22010118 (PMC8747210; doi:10.3390/s22010118)
Supplement: Supplementary file 1 [file sensors-22-00118-s001.zip › code/SpeechSeparationW4/GA/m_Fitness.m]

function [fitness,W1]=m_Fitness(pop,P,X)
%% Fitness Function
%y=xsin(3x)ÔÚ[-1,2]ÉÏ£¬×î´óÖµÒ²²»»á³¬¹ý2
%ËùÒÔ¼ÆËãº¯ÊýÖµµ½2µÄ¾àÀë£¬¾àÀë×îÐ¡Ê±£¬¼´Îª×îÓÅ½â
%ÊÊÓ¦¶Èº¯ÊýÎª1/¾àÀë
max_fitness = inf;
W1 = zeros(2);
  for o = 1:P
       W2 = pop(o,:);
       W = reshape(W2,2,2);
       %W = Data{o};
       Y = W*X;
       j = size(Y,1);
       fs = 0;
       %È¡YµÄµÚjÁÐ·ÖÁ¿
       for i = 1:j
           yi = Y(i,:);
           f = (1/48* ((mean(yi.^4)/(mean(yi.^2).^2))-3));
           fs = fs+f;
       end
        Fs = 1/fs;
       fitness(o) = Fs;
       
       if Fs < max_fitness
            W1 = W;
            max_fitness = Fs;
        end
  end
end
