# Supplementary material for: Improved Swarm Intelligent Blind Source Separation Based on Signal Cross-Correlation
Source: Sensors (Basel). 2021 Dec 24;22(1):118. doi: 10.3390/s22010118 (PMC8747210; doi:10.3390/s22010118)
Supplement: Supplementary file 1 [file sensors-22-00118-s001.zip › code/SpeechSeparationW4/GA/myself.m]

function [W1,Emax] = myself(X)

%%ÒÅ´«²ÎÊýÉèÖÃ
P=100;%³õÊ¼ÖÖÈº´óÐ¡
irange_l=-1; %ÎÊÌâ½âÇø¼ä
irange_r=2;
LENGTH=22; %¶þ½øÖÆ±àÂë³¤¶È
ITERATION = 100;%µü´ú´ÎÊý
CROSSOVERRATE = 0.7;%ÔÓ½»ÂÊ
SELECTRATE = 0.5;%Ñ¡ÔñÂÊ
VARIATIONRATE = 0.001;%±äÒìÂÊ

%³õÊ¼»¯ÖÖÈº
pop=m_InitPop(P,irange_l,irange_r);
pop_save = pop;
max_fitness = 0;
W1 = rand(2);
Emax = 0;
% hold on
% for i=1:size(pop,2)
%     plot(pop(i),m_Fx(pop(i)),'ro');
% end
% hold off
% title('³õÊ¼ÖÖÈº');

%¿ªÊ¼µü´ú
for time=1:ITERATION    
     if time > 1
       for o = 2:P
           W = rand(2);
           Data{o} = W;
       end
    else
       for o = 1:P
            W=rand(2);
            Data{o}= W; %½«¾ØÕó´æ´¢½øÔª°ûÊý×éÖÐ
       end  
     end
    fs = 0 ;   %×ÜÊÊÓ¦¶È
   
   % ¹²ÓÐP¸öW£¬ËùÒÔÌáÈ¡P´Î 
   for o = 1:P
       W = Data{o};
       Y = W*X;
       j = size(Y,1);
       %È¡YµÄµÚjÁÐ·ÖÁ¿
       for i = 1:j
           yi = Y(i,:);
           %f = f(yi);
           %f=(1/48*(mean(yi.^4)/(mean(yi.^2).^2 -3)));
           %f =(0.001*(1/48)*((mean(yi.^4)/(mean(yi.^2)^2))-3));   
           f = abs((mean(yi.^4)-3*mean(yi.^2).^2));
           %fs = abs(fs+f);
           fs = fs+f;
       end
        if fs > max_fitness
            max_fitness = fs;
            W1 = W;
            Emax = time;
            Data{1} = W1;
        end
   end
    record(time) = max_fitness;%×î´óÖµ¼ÇÂ¼
    pause(0.001)
    figure(8)
    plot(time,max_fitness,'ro');
    title('fitness');xlabel('time','fontname','Times New Roman','fontsize',9);
    ylabel('fitness','fontname','Times New Roman','fontsize',9);
    
    %¼ÆËã³õÊ¼ÖÖÈºµÄÊÊÓ¦¶È
    fitness=fs;
    %Ñ¡Ôñ
    pop=m_Select(fitness,pop,SELECTRATE);
    %±àÂë
    binpop=m_Coding(pop,LENGTH,irange_l);
    %½»²æ
    kidsPop = crossover(binpop,P,CROSSOVERRATE);
    %±äÒì
    kidsPop = Variation(kidsPop,VARIATIONRATE);
    %½âÂë
    kidsPop=m_Incoding(kidsPop,irange_l);
    %¸üÐÂÖÖÈº
    pop = [pop kidsPop];
end
 figure(10);plot(record);title('ÊÕÁ²¹ý³Ì') 
% figure
% x=linspace(-1,2,1000);
% y=m_Fx(x);
% plot(x,y);
% hold on
%»­Í¼
% for i=1:size(pop,2)
%     plot(pop(i),m_Fx(pop(i)),'ro');
% end
hold off
end
    
    
