# Supplementary material for: Improved Swarm Intelligent Blind Source Separation Based on Signal Cross-Correlation
Source: Sensors (Basel). 2021 Dec 24;22(1):118. doi: 10.3390/s22010118 (PMC8747210; doi:10.3390/s22010118)
Supplement: Supplementary file 1 [file sensors-22-00118-s001.zip › code/SpeechSeparationW4/GA/newGA/aa.txt]

1739.94	1675.15	2395.96
373.3	3087.05	2429.47
1756.77	1652	1514.98
864.45	1647.31	2665.9
222.85	3059.54	2002.33
877.88	2031.66	3071.18
1803.58	1583.12	2163.05
2352.12	2557.04	1411.53
401.3	3259.94	2150.98
363.34	3477.95	2462.86
1571.17	1731.04	1735.33
104.8	3389.83	2421.83
499.85	3305.75	2196.22
2297.28	3340.14	535.62
2092.62	3177.21	584.32
1418.79	1775.89	2772.9
1845.59	1918.81	2226.49
2205.36	3243.74	1202.69
2949.16	3244.44	662.42
1692.62	1867.5	2108.97
1680.67	1575.78	1725.1
2802.88	3017.11	1984.98
172.78	3084.49	2328.65
2063.54	3199.76	1257.21
1449.58	1641.58	3405.12
1651.52	1713.28	1570.38
341.59	3076.62	2438.63
291.02	3095.68	2088.95
237.63	3077.78	2251.96
1702.8	1639.79	2068.74
1877.93	1860.96	1975.3
867.81	2334.68	2535.1
1831.49	1713.11	1604.68
460.69	3274.77	2172.99
2374.98	3346.98	975.31
2271.89	3482.97	946.7
1783.64	1597.99	2261.31
198.83	3250.45	2445.08
1494.63	2072.59	2550.51
1597.03	1921.52	2126.76
1598.93	1921.08	1623.33
1243.13	1814.07	3441.07
2336.31	2640.26	1599.63
354	3300.12	2373.61
2144.47	2501.62	591.51
426.31	3105.29	2057.8
1507.13	1556.89	1954.51
343.07	3271.72	2036.94
2201.94	3196.22	935.53
2232.43	3077.87	1298.87
1580.1	1752.07	2463.04
1962.4	1594.97	1835.95
1495.18	1957.44	3498.02
1125.17	1594.39	2937.73
24.22	3447.31	2145.01
1269.07	1910.72	2701.97
1802.07	1725.81	1966.35
1817.36	1927.4	2328.79
1860.45	1782.88	1875.13
