# Supplementary material for: Improved Swarm Intelligent Blind Source Separation Based on Signal Cross-Correlation
Source: Sensors (Basel). 2021 Dec 24;22(1):118. doi: 10.3390/s22010118 (PMC8747210; doi:10.3390/s22010118)
Supplement: Supplementary file 1 [file sensors-22-00118-s001.zip › code/SpeechSeparationW4/GA/newGA/Cross.m]

function ret=Cross(pcross,chrom,sizepop)
%±¾º¯ÊýÍê³É½»²æ²Ù×÷
% pcorss                input  : ½»²æ¸ÅÂÊ
% lenchrom              input  : È¾É«ÌåµÄ³¤¶È
% chrom     input  : È¾É«ÌåÈº
% sizepop               input  : ÖÖÈº¹æÄ£
% ret                   output : ½»²æºóµÄÈ¾É«Ìå
for i=1:sizepop
    
    % ½»²æ¸ÅÂÊ¾ö¶¨ÊÇ·ñ½øÐÐ½»²æ
    pick=rand;
    while pick==0
        pick=rand;
    end
    if pick>pcross
        continue;
    end
    
    % Ëæ»úÑ¡Ôñ½»²æ¸öÌå
    index=ceil(rand(1,2).*sizepop);
    while (index(1)==index(2)) | index(1)*index(2)==0
        index=ceil(rand(1,2).*sizepop);
    end
    
    % Ëæ»úÑ¡Ôñ½»²æÎ»ÖÃ
    pos=ceil(rand*3);
    while pos==0
        pos=ceil(rand*3);
    end
    
    temp=chrom(index(1),pos);
    chrom(index(1),pos)=chrom(index(2),pos);
    chrom(index(2),pos)=temp;
 
end
ret=chrom;
