# Supplementary material for: Improved Swarm Intelligent Blind Source Separation Based on Signal Cross-Correlation
Source: Sensors (Basel). 2021 Dec 24;22(1):118. doi: 10.3390/s22010118 (PMC8747210; doi:10.3390/s22010118)
Supplement: Supplementary file 1 [file sensors-22-00118-s001.zip › code/SpeechSeparationW4/GA/newGA/fitness.m]

function fit=fitness(x)
%% ¼ÆËã¸öÌåÊÊÓ¦¶ÈÖµ
%x    input   ¸öÌå
%fit  output  ÊÊÓ¦¶ÈÖµ

data=[2232.43	3077.87	1298.87
1580.1	1752.07	2463.04
1962.4	1594.97	1835.95
1495.18	1957.44	3498.02
1125.17	1594.39	2937.73
24.22	3447.31	2145.01
1269.07	1910.72	2701.97
1802.07	1725.81	1966.35
1817.36	1927.4	2328.79
1860.45	1782.88	1875.13
1237.91	2055.13	3405.09
688.94	2104.72	3198.51
1675.65	1747.23	1580.39
1806.02	1810.19	2191.12
74.56	3288.02	2433.87
307.35	3363.84	2021.61
1988.27	1657.51	2069.2
2173.92	2608.55	1803.57
372.16	3077.44	2163.46
576.6	2140.98	3320
1724.13	1704.49	1798.75
2501.21	2652.65	984.56
1656.94	1913.34	2459.07
362.51	3150.03	2472
565.74	2284.97	3024.58
1978.06	1536.13	2375.64
1661.06	1552.4	2005.05
790.29	2419.98	3051.16
1557.27	1746.27	1879.13
2793.36	3009.26	1073.55
1766.08	1803.14	1895.18
1207.88	1600.62	3123.07
245.75	3373.67	2248.45
2785.36	3052.81	1035.65
315.42	3088.29	2187.12
1243.28	2451.72	3111.99
829.84	1555.91	3139.21
1347.07	2364.31	3096.88
1926.98	1507.34	1626.47
1808.57	1608.78	1565.95
1124.1	1840.98	2819.41
2661	3302.39	1710.32
1805.55	1899.09	2400.6
1130.18	1902.42	2753.7
1355.19	1566.16	2927.81
1651.14	1774.03	1725.56
2110.63	3308.04	702.06
2788.11	3395.23	1684.45
1807.61	1680.56	2356.65
1363.58	1729.44	2749.55
1992.42	1526.9	1581.42];

kernel=[x(1:3);x(4:6);x(7:9);x(10:12)];
fit1=0;
[n,m]=size(data);
for i=1:n

    dist1=norm(data(i,1:3)-kernel(1,:)); 
     dist2=norm(data(i,1:3)-kernel(2,:));  
      dist3=norm(data(i,1:3)-kernel(3,:));  
       dist4=norm(data(i,1:3)-kernel(4,:));  

    a=[dist1 dist2 dist3 dist4];
    mindist=min(a);
    fit1=mindist+fit1;
end
fit=1/fit1;
