# Supplementary material for: Improved Swarm Intelligent Blind Source Separation Based on Signal Cross-Correlation
Source: Sensors (Basel). 2021 Dec 24;22(1):118. doi: 10.3390/s22010118 (PMC8747210; doi:10.3390/s22010118)
Supplement: Supplementary file 1 [file sensors-22-00118-s001.zip › code/SpeechSeparationW4/GA/newGA/Mutation.m]

function ret=Mutation(pmutation,chrom,sizepop)
% ±¾º¯ÊýÍê³É±äÒì²Ù×÷
% pcorss                input  : ±äÒì¸ÅÂÊ
% lenchrom              input  : È¾É«Ìå³¤¶È
% chrom                 input  : È¾É«ÌåÈº
% sizepop               input  : ÖÖÈº¹æÄ£
% bound                 input  : Ã¿¸ö¸öÌåµÄÉÏ½ìºÍÏÂ½ì
% ret                   output : ±äÒìºóµÄÈ¾É«Ìå

for i=1:sizepop
    
    % ±äÒì¸ÅÂÊ¾ö¶¨¸ÃÂÖÑ­»·ÊÇ·ñ½øÐÐ±äÒì
    pick=rand;
    if pick>pmutation
        continue;
    end
    
    pick=rand;
    while pick==0
        pick=rand;
    end
    index=ceil(pick*sizepop);    
    
    % ±äÒìÎ»ÖÃ
    pick=rand;
    while pick==0
        pick=rand;
    end
    pos=ceil(pick*3); 
    
    chrom(index,pos)=rand*4000;    
end
ret=chrom;
