# Supplementary material for: Improved Swarm Intelligent Blind Source Separation Based on Signal Cross-Correlation
Source: Sensors (Basel). 2021 Dec 24;22(1):118. doi: 10.3390/s22010118 (PMC8747210; doi:10.3390/s22010118)
Supplement: Supplementary file 1 [file sensors-22-00118-s001.zip › code/SpeechSeparationW4/GA/newGA/Select.m]

function ret=Select(individuals,sizepop)
% ±¾º¯Êý¶ÔÃ¿Ò»´úÖÖÈºÖÐµÄÈ¾É«Ìå½øÐÐÑ¡Ôñ£¬ÒÔ½øÐÐºóÃæµÄ½»²æºÍ±äÒì
% individuals input  : ÖÖÈºÐÅÏ¢
% sizepop     input  : ÖÖÈº¹æÄ£
% ret         output : ¾­¹ýÑ¡ÔñºóµÄÖÖÈº


sumfitness=sum(individuals.fitness);
sumf=(individuals.fitness)./sumfitness;
index=[];

for i=1:sizepop   %×ªsizepop´ÎÂÖÅÌ
    pick=rand;
    while pick==0    
        pick=rand;        
    end
    for i=1:sizepop    
        pick=pick-sumf(i);        
        if pick<0        
            index=[index i];            
            break;  
        end
    end
end
individuals.chrom=individuals.chrom(index,:);
individuals.fitness=individuals.fitness(index);
ret=individuals;
 
