# Supplementary material for: Improved Swarm Intelligent Blind Source Separation Based on Signal Cross-Correlation
Source: Sensors (Basel). 2021 Dec 24;22(1):118. doi: 10.3390/s22010118 (PMC8747210; doi:10.3390/s22010118)
Supplement: Supplementary file 1 [file sensors-22-00118-s001.zip › code/SpeechSeparationW4/GA/newGA/yichuan.m]

clc
tic
%%²ÎÊý³õÊ¼»¯
maxgen=99; %½ø»¯´úÊý£¬¼´µü´ú´ÎÊý£¬³õÊ¼Ô¤¶¨ÖµÑ¡Îª100
sizepop=100; %ÖÖÈº¹æÄ££¬³õÊ¼Ô¤¶¨ÖµÑ¡Îª100
pcross=0.9; %½»²æ¸ÅÂÊÑ¡Ôñ£¬0ºÍ1Ö®¼ä£¬Ò»°ãÈ¡0.9
pmutation=0.01; %±äÒì¸ÅÂÊÑ¡Ôñ£¬0ºÍ1Ö®¼ä£¬Ò»°ãÈ¡0.01
individuals=struct('fitness',zeros(1,sizepop),'chrom',[]);
individuals
%ÖÖÈº£¬ÖÖÈºÓÉsizepopÌõÈ¾É«Ìå(chrom)¼°Ã¿ÌõÈ¾É«ÌåµÄÊÊÓ¦¶È(fitness)×é³É
avgfitness=[];
avgfitness
%¼ÇÂ¼Ã¿Ò»´úÖÖÈºµÄÆ½¾ùÊÊÓ¦¶È£¬Ê×ÏÈ¸³¸øÒ»¸ö¿ÕÊý×é
bestfitness=[];
bestfitness
%¼ÇÂ¼Ã¿Ò»´úÖÖÈºµÄ×î¼ÑÊÊÓ¦¶È£¬Ê×ÏÈ¸³¸øÒ»¸ö¿ÕÊý×é
bestchrom=[];
bestchrom
%¼ÇÂ¼ÊÊÓ¦¶È×îºÃµÄÈ¾É«Ìå£¬Ê×ÏÈ¸³¸øÒ»¸ö¿ÕÊý×é
%³õÊ¼»¯ÖÖÈº
for i=1:sizepop
%Ëæ»ú²úÉúÒ»¸öÖÖÈº
individuals.chrom(i,:)=4000*rand(1,12);
%°Ñ12¸ö0~4000µÄËæ»úÊý¸³¸øÖÖÈºÖÐµÄÒ»ÌõÈ¾É«Ìå£¬´ú±íK=4¸ö¾ÛÀàÖÐÐÄ
x=individuals.chrom(i,:);
%¼ÆËãÃ¿ÌõÈ¾É«ÌåµÄÊÊÓ¦¶È
individuals.fitness(i)=fitness(x);
end
%%ÕÒ×îºÃµÄÈ¾É«Ìå
[bestfitness bestindex]=max(individuals.fitness);
%ÕÒ³öÊÊÓ¦¶È×î´óµÄÈ¾É«Ìå£¬²¢¼ÇÂ¼ÆäÊÊÓ¦¶ÈµÄÖµ(bestfitness)ºÍÈ¾É«ÌåËùÔÚµÄÎ»ÖÃ(bestindex)
bestchrom=individuals.chrom(bestindex,:);
%°Ñ×îºÃµÄÈ¾É«Ìå¸³¸ø±äÁ¿bestchrom
avgfitness=sum(individuals.fitness)/sizepop;
%¼ÆËãÈºÌåÖÐÈ¾É«ÌåµÄÆ½¾ùÊÊÓ¦¶È

trace=[avgfitness bestfitness];
%¼ÇÂ¼Ã¿Ò»´ú½ø»¯ÖÐ×îºÃµÄÊÊÓ¦¶ÈºÍÆ½¾ùÊÊÓ¦¶È

for i=1:maxgen
i
%Êä³ö½ø»¯´úÊý
individuals=Select(individuals,sizepop);
aa='individuals:'
aa
individuals
avgfitness=sum(individuals.fitness)/sizepop;
bb='avgfitness:'
avgfitness
%¶ÔÖÖÈº½øÐÐÑ¡Ôñ²Ù×÷£¬²¢¼ÆËã³öÖÖÈºµÄÆ½¾ùÊÊÓ¦¶È
individuals.chrom=Cross(pcross,individuals.chrom,sizepop);
individuals.chrom
%¶ÔÖÖÈºÖÐµÄÈ¾É«Ìå½øÐÐ½»²æ²Ù×÷
individuals.chrom=Mutation(pmutation,individuals.chrom,sizepop);
cc='individuals.chrom:'
individuals.chrom
%¶ÔÖÖÈºÖÐµÄÈ¾É«Ìå½øÐÐ±äÒì²Ù×÷
for j=1:sizepop
x=individuals.chrom(j,:);%½âÂë
[individuals.fitness(j)]=fitness(x);
end
%¼ÆËã½ø»¯ÖÖÈºÖÐÃ¿ÌõÈ¾É«ÌåµÄÊÊÓ¦¶È
[newbestfitness,newbestindex]=max(individuals.fitness);
[worestfitness,worestindex]=min(individuals.fitness);
%ÕÒµ½×îÐ¡ºÍ×î´óÊÊÓ¦¶ÈµÄÈ¾É«Ìå¼°ËüÃÇÔÚÖÖÈºÖÐµÄÎ»ÖÃ
if bestfitness<newbestfitness
bestfitness=newbestfitness;
bestchrom=individuals.chrom(newbestindex,:);
end
%´úÌæÉÏÒ»´Î½ø»¯ÖÐ×îºÃµÄÈ¾É«Ìå
individuals.chrom(worestindex,:)=bestchrom;
individuals.fitness(worestindex)=bestfitness;
%ÌÔÌ­ÊÊÓ¦¶È×î²îµÄ¸öÌå
avgfitness=sum(individuals.fitness)/sizepop;
trace=[trace;avgfitness bestfitness];
%¼ÇÂ¼Ã¿Ò»´ú½ø»¯ÖÐ×îºÃµÄÊÊÓ¦¶ÈºÍÆ½¾ùÊÊÓ¦¶È
end
figure(1)
plot(trace(:,1),'-*r');
title('ÊÊÓ¦¶Èº¯ÊýÇúÏß(100*100)')
hold on
plot(trace(:,2),'-ob');
legend('Æ½¾ùÊÊÓ¦¶ÈÇúÏß','×î¼ÑÊÊÓ¦¶ÈÇúÏß','location','southeast')
%%»­³öÊÊÓ¦¶È±ä»¯ÇúÏß
clc
%%»­³ö¾ÛÀàµã
data1=load('aa.txt');
%´ý·ÖÀàµÄÊý¾Ý
kernal=[bestchrom(1:3);bestchrom(4:6);bestchrom(7:9);bestchrom(10:12)];
%½âÂë³ö×î¼Ñ¾ÛÀàÖÐÐÄ
[n,m]=size(data1);
%Çó³ö´ý¾ÛÀàÊý¾ÝµÄÐÐÊýºÍÁÐÊý
index=cell(4,1);
%ÓÃÀ´±£´æ¾ÛÀàÀà±ð
dist=0;
%ÓÃÀ´¼ÆËã×¼Ôòº¯Êý
for i=1:n
dis(1)=norm(kernal(1,:)-data1(i,:));
dis(2)=norm(kernal(2,:)-data1(i,:));
dis(3)=norm(kernal(3,:)-data1(i,:));
dis(4)=norm(kernal(4,:)-data1(i,:));
%¼ÆËã³ö´ý¾ÛÀàÊý¾ÝÖÐµÄÒ»µãµ½¸÷¸ö¾ÛÀàÖÐÐÄµÄ¾àÀë
[value,index1]=min(dis);
%ÕÒ³ö×î¶Ì¾àÀëºÍÆä¾ÛÀàÖÐÐÄµÄÖÖÀà
cid(i)=index1;
%ÓÃÀ´¼ÇÂ¼Êý¾Ý±»»®·Öµ½µÄÀà±ð
index{index1,1}=[index{index1,1} i];
dist=dist+value;
%¼ÆËã×¼Ôòº¯Êý
end
cid;
dist;
%%×÷Í¼
figure(2)
plot3(bestchrom(1),bestchrom(2),bestchrom(3),'ro');
title('result100*100') 
hold on
%»­³öµÚÒ»ÀàµÄ¾ÛÀàÖÐÐÄ
index1=index{1,1};
for i=1:length(index1)
plot3(data1(index1(i),1),data1(index1(i),2),data1(index1(i),3),'r*')
hold on
end
hold on
%»­³ö±»»®·Öµ½µÚÒ»ÀàÖÐµÄ¸÷µã
index1=index{2,1};
plot3(bestchrom(4),bestchrom(5),bestchrom(6),'bo');
hold on
%»­³öµÚ¶þÀàµÄ¾ÛÀàÖÐÐÄ
for i=1:length(index1)
plot3(data1(index1(i),1),data1(index1(i),2),data1(index1(i),3),'b*');
grid on;
hold on
end
%»­³ö±»»®·Öµ½µÚ¶þÀàÖÐµÄ¸÷µã
index1=index{3,1};
plot3(bestchrom(7),bestchrom(8),bestchrom(9),'go');
hold on
%»­³öµÚÈýÀàµÄ¾ÛÀàÖÐÐÄ
for i=1:length(index1)
plot3(data1(index1(i),1),data1(index1(i),2),data1(index1(i),3),'g*');
hold on
end
%»­³ö±»»®·Öµ½µÚÈýÀàÖÐµÄ¸÷µã
index1=index{4,1};
plot3(bestchrom(10),bestchrom(11),bestchrom(12),'ko');
hold on
%»­³öµÚËÄÀàµÄ¾ÛÀàÖÐÐÄ
for i=1:length(index1)
plot3(data1(index1(i),1),data1(index1(i),2),data1(index1(i),3),'k*');
hold on
end
%»­³ö±»»®·Öµ½µÚËÄÀàÖÐµÄ¸÷µã
toc
