# Supplementary material for: Improved Swarm Intelligent Blind Source Separation Based on Signal Cross-Correlation
Source: Sensors (Basel). 2021 Dec 24;22(1):118. doi: 10.3390/s22010118 (PMC8747210; doi:10.3390/s22010118)
Supplement: Supplementary file 1 [file sensors-22-00118-s001.zip › code/SpeechSeparationW4/GA/Variation.m]

%% ×Óº¯Êý
%
%Ìâ  Ä¿£ºVariation
%
%
%Êä   Èë£º
%           pop              ÖÖÈº
%           VARIATIONRATE    ±äÒìÂÊ
%Êä   ³ö£º
%           pop              ±äÒìºóµÄÖÖÈº
%% 
function kidsPop = Variation(kidsPop,VARIATIONRATE)
for n=1:size(kidsPop,1)
    if rand<VARIATIONRATE
        temp = kidsPop{n};
        %ÕÒµ½±äÒìÎ»ÖÃ
        location = ceil(length(temp)*rand);
        temp = [temp(1:location-1) num2str(~temp(location))...
            temp(location+1:end)];
       kidsPop{n} = temp;
    end
end
