# Supplementary material for: Improved Swarm Intelligent Blind Source Separation Based on Signal Cross-Correlation
Source: Sensors (Basel). 2021 Dec 24;22(1):118. doi: 10.3390/s22010118 (PMC8747210; doi:10.3390/s22010118)
Supplement: Supplementary file 1 [file sensors-22-00118-s001.zip › code/SpeechSeparationW4/PSO/PsoW4.m]

function [W1,Emax,fym,Fit,Yfinal,sepresults,YYY] = PsoW4(s,X,rt,upload)
%close all;               %ÇåÍ¼ 
 %Á£×ÓÈºËã·¨
P = 200 ; %³õÊ¼ÖÖÈºµÄ¸öÊý
d = 4 ; %¿Õ¼äÎ¬Êý
e = 1; %µü´ú´ÎÊý
xlimit_min = -50*ones(d,1); %ÉèÖÃÎ»ÖÃ²ÎÊýÏÞÖÆ
xlimit_max = 50*ones(d,1);
vlimit_min = -1*ones(d,1);%ÉèÖÃËÙ¶ÈÏÞÖÆ
vlimit_max = 1*ones(d,1);
% limit = [0,20;0,20;0,20;0,20]; %ÉèÖÃÎ»ÖÃ²ÎÊýÏÞÖÆ
% vlimit = [-1,1;-1,1;-1,1;-1,1]; %ÉèÖÃËÙ¶ÈÏÞÖÆ
r = 0.9; %¹ßÐÔÈ¨ÖØ
c1 = 2; %×ÔÎÒÑ§Ï°Òò×Ó
c2 = 2;%ÈºÌåÑ§Ï°Òò×Ó
iger = 50; %µü´ú´ÎÊý
Emax = 0;
plotOpt=1;
Wb = zeros(iger,4);  

%³õÊ¼ÖÖÈºµÄÎ»ÖÃ
for i = 1:d
    for j = 1:P
        x(i,j) = xlimit_min(i) + (xlimit_max(i) - xlimit_min(i)) * rand;%³õÊ¼ÖÖÈºµÄÎ»ÖÃ
        v(i,j) = vlimit_min(i) + (vlimit_max(i) - vlimit_min(i)) * rand;
    end  
end
   
%Á£×ÓÈºËã·¨
% v = rand(d,P); %³õÊ¼»¯ÖÖÈºËÙ¶È
xm = x ; %¶¨ÒåÃ¿¸ö¸öÌåÀúÊ·×î¼ÑÎ»ÖÃ
ym = x(:,1) ; %¶¨ÒåÖÖÈºÀúÊ·×î¼ÑÎ»ÖÃ

fxm = zeros(P,1); %¶¨ÒåÃ¿¸ö¸öÌåÀúÊ·×î¼ÑÊÊÓ¦¶È
for p = 1:P
    fxm(p) = inf;
end
fym = inf; %¶¨ÒåÖÖÈºÀúÊ·×î¼ÑÊÊÓ¦¶È
wxm = zeros(2); %¶¨ÒåÃ¿¸ö¸öÌå×î¼ÑW
wym = zeros(2); %¶¨ÒåÖÖÈº×î¼ÑW
W1 = zeros(2);

for o = 1:P
    W =rand(1,d);
    Wc(o,:) = W;
%     Data{o}= W; %½«¾ØÕó´æ´¢½øÔª°ûÊý×éÖÐ
end 

fprintf('s: %g For %g time:\n ',s,rt);

for e = 1:iger
   if mod(e,30)
       fprintf('%g ',e);
    else 
       fprintf('%g \n',e);
    end
    if e==iger  
        fprintf('\n');
    end
    
%    fs = 0 ;   %×ÜÊÊÓ¦¶È
   % ¹²ÓÐP¸öW£¬ËùÒÔÌáÈ¡P´Î 
   for o = 1:P
       W = Data{o};
%        Fs = FitnessFunW4(W,X);
       Fs = FitnessFunW4NOXcorr(W,X);
       Fs1(o) = Fs;
       
       if Fs < fxm(o)
          fxm(o) = Fs;
          xm(:,o) = x(:,o);  
          wxm = W;
       end 
       
       if  fxm(o) < fym
          fym = fxm(o);
          ym = xm(o);
          Data{1} = W;
          W1 = W;
          Emax = e;
       end            
   end
   v = v * r + c1 * rand * (xm - x) + c2 * rand * (repmat(ym,1,P) - x);% ËÙ¶È¸üÐÂ
  
%     V1 = v(:,o);
%     V2 = [V1(1,1),V1(1,2);V()]
        %±ß½çËÙ¶È´¦Àí
        for o = 2:P
            v(:,o) = v(:,o) * r + c1 * rand * (xm(:,o) - x(:,o)) + c2 * rand * (ym - x(:,o));% ËÙ¶È¸üÐÂ 
            V = reshape(v(:,o),2,2);
            W2 = W+V;
            W3 = W2/max(max(abs(W2))); %½«¾ØÕó¹éÒ»»¯´¦Àí
            Data{o}= W3; %½«ÐÂµÄ¾ØÕó´æ´¢½øÔª°ûÊý×éÖÐ
        end
        for i = 1:d
            for j  = 1:P
                if v(i,j) > vlimit_max(i)
                    v(i,j) = vlimit_max(i);
                end
                if v(i,j)<vlimit_min(i)
                    v(i,j)=vlimit_min(i);
                end
            end
        end

        x = x + v;% Î»ÖÃ¸üÐÂ
        % ±ß½çÎ»ÖÃ´¦Àí 
        for i=1:d
            for j=1:P
                if x(i,j) > xlimit_max(i)
                    x(i,j) = xlimit_max(i);
                end
                if x(i,j)<xlimit_max(i)
                    x(i,j) = xlimit_min(i);
                end
            end
        end
        Fit(rt,e) = fym;
        record(e) = fym;%×î´óÖµ¼ÇÂ¼
        Wf=reshape(W1,1,4);
        
        mybestresult(1).fitness(e,:)=fym;
        mybestresult(1).postion(e,:)=Wf;

end
 figure(7);plot(record,'LineWidth',2);title('PSOÊÕÁ²¹ý³Ì');
 xlabel('e','fontname','Times New Roman','fontsize',9);
 ylabel('fitness','fontname','Times New Roman','fontsize',9);
  box off
  hold on   
   fig7 = sprintf( '7shoulian%d',rt);
   exportgraphics(gcf,[upload,'1PSO\',fig7,'.jpg'],'Resolution',600);
%    saveas(gcf,[upload,'1PSO\',fig7,'.jpg']);
   upload1 = [upload,'1PSO\'];
   [sepresults,Yfinal,YYY] = SepChoose2(rt,mybestresult,X,plotOpt,upload1);
   
   save([upload,'\1PSO\Pso02']);
%  hold off
end
