# Supplementary material for: Improved Swarm Intelligent Blind Source Separation Based on Signal Cross-Correlation
Source: Sensors (Basel). 2021 Dec 24;22(1):118. doi: 10.3390/s22010118 (PMC8747210; doi:10.3390/s22010118)
Supplement: Supplementary file 1 [file sensors-22-00118-s001.zip › code/SpeechSeparationW4/TotalFile1.m]

% clear
% clc
t0=cputime;
Count = 50;
for s =1:Count
close all;

fn1 =  'E:\ZJL\20210822\ZjlSeparation\pepleAudio\fsew0_v1\fsew0_0';
fn2 =  'E:\ZJL\20210822\ZjlSeparation\pepleAudio\maps0\maps0_0';

filename1 = strcat(fn1,num2str(s),'.wav');%Å®
filename2 = strcat(fn2,num2str(s),'.wav');  %ÄÐ
upload = ['E:\ZJL\result20211021W4\',num2str(s),'\'];

% ¶ÁÈ¡ÒôÆµ,»ñÈ¡ÒôÆµ
[SS1,Fs1] = audioread(filename1);
[SS2,Fs2] = audioread(filename2);

S1 = SS1(:,1);
S2 = SS2(:,1);

S1 = S1(1:15000,:)';
S2 = S2(10001:25000,:)';

%Êý¾Ý³¤¶È´¦Àí
[m1,n1] = size(S1);
[m2,n2] = size(S2);

S(1,:) = S1;
S(2,:) = S2;

K = 2;
N = n1;
%»æÖÆÔ´ÐÅºÅÍ¼
figure(1)
subplot(2,1,1);
plot(S(1,:),'r');
set(gca,'fontname','Times New Roman','fontsize',9);
title('Singal 1');
xlabel('time/ms','fontname','Times New Roman','fontsize',9);
ylabel('amplitude','fontname','Times New Roman','fontsize',9);
hold on;

subplot(2,1,2);
plot(S(2,:),'b');
set(gca,'fontname','Times New Roman','fontsize',9);
title('Singal 2');xlabel('time/ms','fontname','Times New Roman','fontsize',9);
ylabel('amplitude','fontname','Times New Roman','fontsize',9);
hold on;

exportgraphics(gcf,[upload,'signal1.jpg'],'Resolution',600);
% saveas(gcf,[upload,'signal1.jpg']);

%Êý¾Ý»ìºÏ£¬Éú³É¹Û²âÐÅºÅ
A = (rand(2)-0.5)*2;

% X=A*S;

audiowrite([upload,'X1.wav'],X(1,:),Fs2);
audiowrite([upload,'X2.wav'],X(2,:),Fs2);
% %´¦ÀíÊý¾Ý£¬¿ØÖÆÇø¼ä
% Xmax=max(max(abs(X)));
% X = X/Xmax;

%»æÖÆ¹Û²âÐÅºÅÍ¼
figure(2);
subplot(2,1,1);
plot(X(1,:),'r');
set(gca,'fontname','Times New Roman','fontsize',9);
title('MixSignal 1','fontname','ËÎÌå','fontsize',9);xlabel('time/ms','fontname','Times New Roman','fontsize',9);
ylabel('amplitude','fontname','Times New Roman','fontsize',9);

subplot(2,1,2);
plot(X(2,:),'b');
set(gca,'fontname','Times New Roman','fontsize',9);
title('MixSignal 2','fontname','ËÎÌå','fontsize',9);xlabel('time/ms','fontname','Times New Roman','fontsize',9);
ylabel('amplitude','fontname','Times New Roman','fontsize',9);
hold on
exportgraphics(gcf,[upload,'MixSignal.jpg'],'Resolution',600);
% saveas(gcf,[upload,'MixSignal.jpg']);


% X Êý¾ÝÖÐÐÄ»¯
m=mean(X,2);
for i=1:N
    X(:,i)= X(:,i)-m;
end
X=X-m;
% X Êý¾Ý°×»¯
covMat=cov(X');
[E,D]=eig(covMat);
V=E*D^(-0.5)*E';
Z=V*X;
X=V*X;

PsoW4 = lzqSprepareW4(s,Z,S,S1,S2,Fs1,Fs2,filename1,filename2,upload);
tPSOW4 =cputime-t0;

GAW4 = SprepareGAW4(s,Z,S,S1,S2,Fs1,Fs2,filename1,filename2,upload);
tGAW4 =cputime-t0;

DEW4 = SprepareDEW4(s,Z,S,S1,S2,Fs1,Fs2,filename1,filename2,upload);
tDEW4 =cputime-t0;

SCAW4 = SprepareSCAW4(s,Z,S,S1,S2,Fs1,Fs2,filename1,filename2,upload);
tSCAW4 =cputime-t0;

BOAW4 = SprepareBOAW4(s,Z,S,S1,S2,Fs1,Fs2,filename1,filename2,upload);
tBOAW4 =cputime-t0;

CSAW4 = SprepareCSAW4(s,Z,S,S1,S2,Fs1,Fs2,filename1,filename2,upload);
tCSAW4 =cputime-t0;
save([upload,'Total01'])
end
