# Supplementary material for: Improved Swarm Intelligent Blind Source Separation Based on Signal Cross-Correlation
Source: Sensors (Basel). 2021 Dec 24;22(1):118. doi: 10.3390/s22010118 (PMC8747210; doi:10.3390/s22010118)
Supplement: Supplementary file 1 [file sensors-22-00118-s001.zip › data/fsew0_v1/fsew0_001.lab]

0 0.25 sil
0.25 0.28 breath
0.28 0.35 sil
0.35 0.42 dh
0.42 0.5 i
0.5 0.61 s
0.61 0.64 w
0.64 0.68 @
0.68 0.75 z
0.75 0.92 ii
0.92 0.98 z
0.98 1.11 iy
1.11 1.18 f
1.18 1.25 @
1.25 1.35 r
1.35 1.42 uh
1.42 1.67 s
1.67 2.2 sil
