# Supplementary material for: Improved Swarm Intelligent Blind Source Separation Based on Signal Cross-Correlation
Source: Sensors (Basel). 2021 Dec 24;22(1):118. doi: 10.3390/s22010118 (PMC8747210; doi:10.3390/s22010118)
Supplement: Supplementary file 1 [file sensors-22-00118-s001.zip › data/fsew0_v1/fsew0_002.lab]

0 0.28 sil
0.28 0.46 breath
0.46 0.62 sil
0.62 0.69 i
0.69 0.77 z
0.77 0.81 dh
0.81 0.86 i
0.86 0.96 s
0.96 1.01 s
1.01 1.12 ii
1.12 1.24 s
1.24 1.34 oo
1.34 1.52 s
1.52 1.69 ei
1.69 1.86 f
1.86 2.69 sil
