# Supplementary material for: Improved Swarm Intelligent Blind Source Separation Based on Signal Cross-Correlation
Source: Sensors (Basel). 2021 Dec 24;22(1):118. doi: 10.3390/s22010118 (PMC8747210; doi:10.3390/s22010118)
Supplement: Supplementary file 1 [file sensors-22-00118-s001.zip › data/fsew0_v1/fsew0_003.lab]

0 0.26 sil
0.26 0.3 breath
0.3 0.45 sil
0.45 0.5 dh
0.5 0.64 ou
0.64 0.68 z
0.68 0.83 th
0.83 1.09 ii
1.09 1.12 v
1.12 1.15 z
1.15 1.24 s
1.24 1.31 t
1.31 1.36 ou
1.36 1.48 l
1.48 1.62 th
1.62 1.72 @@
1.72 1.81 t
1.81 1.85 iy
1.85 1.98 jh
1.98 2.05 uu
2.05 2.08 @
2.08 2.26 l
2.26 2.42 z
2.42 3.2 sil
