# Supplementary material for: Improved Swarm Intelligent Blind Source Separation Based on Signal Cross-Correlation
Source: Sensors (Basel). 2021 Dec 24;22(1):118. doi: 10.3390/s22010118 (PMC8747210; doi:10.3390/s22010118)
Supplement: Supplementary file 1 [file sensors-22-00118-s001.zip › data/fsew0_v1/fsew0_004.lab]

0 0.21 sil
0.21 0.25 breath
0.25 0.37 sil
0.37 0.49 jh
0.49 0.64 ei
0.64 0.68 n
0.68 0.74 m
0.74 0.9 ei
0.9 1.04 @@
1.04 1.11 n
1.11 1.14 m
1.14 1.27 oo
1.27 1.35 m
1.35 1.44 uh
1.44 1.5 n
1.5 1.62 iy
1.62 1.7 b
1.7 1.81 ai
1.81 1.94 w
1.94 2.01 @@
2.01 2.09 k
2.09 2.12 i
2.12 2.22 ng
2.22 2.32 h
2.32 2.55 aa
2.55 2.66 d
2.66 3.45 sil
