# Supplementary material for: Improved Swarm Intelligent Blind Source Separation Based on Signal Cross-Correlation
Source: Sensors (Basel). 2021 Dec 24;22(1):118. doi: 10.3390/s22010118 (PMC8747210; doi:10.3390/s22010118)
Supplement: Supplementary file 1 [file sensors-22-00118-s001.zip › data/fsew0_v1/fsew0_005.lab]

0 0.2 sil
0.2 0.25 breath
0.25 0.36 sil
0.36 0.51 sh
0.51 0.64 ii
0.64 0.69 i
0.69 0.76 z
0.76 0.83 th
0.83 0.9 i
0.9 0.96 n
0.96 1.06 @
1.06 1.09 dh
1.09 1.14 @
1.14 1.18 n
1.18 1.48 ai
1.48 1.51 @
1.51 1.61 m
1.61 2.51 sil
