# Supplementary material for: Improved Swarm Intelligent Blind Source Separation Based on Signal Cross-Correlation
Source: Sensors (Basel). 2021 Dec 24;22(1):118. doi: 10.3390/s22010118 (PMC8747210; doi:10.3390/s22010118)
Supplement: Supplementary file 1 [file sensors-22-00118-s001.zip › data/fsew0_v1/fsew0_006.lab]

0 0.46 sil
0.46 0.51 breath
0.51 0.67 sil
0.67 0.72 b
0.72 0.76 r
0.76 0.88 ai
0.88 0.94 t
0.94 1.03 s
1.03 1.1 uh
1.1 1.18 n
1.18 1.31 sh
1.31 1.4 ai
1.4 1.49 n
1.49 1.65 sh
1.65 1.69 i
1.69 1.76 m
1.76 1.83 @
1.83 1.91 z
1.91 2.01 o
2.01 2.06 n
2.06 2.09 dh
2.09 2.12 @
2.12 2.28 ou
2.28 2.45 sh
2.45 2.6 n
2.6 3.2 sil
