# Supplementary material for: Improved Swarm Intelligent Blind Source Separation Based on Signal Cross-Correlation
Source: Sensors (Basel). 2021 Dec 24;22(1):118. doi: 10.3390/s22010118 (PMC8747210; doi:10.3390/s22010118)
Supplement: Supplementary file 1 [file sensors-22-00118-s001.zip › data/fsew0_v1/fsew0_007.lab]

0 0.45 sil
0.45 0.76 breath
0.76 0.88 sil
0.88 0.93 n
0.93 1.04 uh
1.04 1.12 th
1.12 1.17 i
1.17 1.37 ng
1.37 1.46 i
1.46 1.51 z
1.51 1.6 @
1.6 1.66 z
1.66 1.71 @
1.71 1.81 f
1.81 1.89 e
1.89 1.98 n
1.98 2.08 s
2.08 2.17 i
2.17 2.25 v
2.25 2.31 @
2.31 2.36 z
2.36 2.45 i
2.45 2.48 n
2.48 2.54 @
2.54 2.67 s
2.67 2.85 n
2.85 3.03 s
3.03 3.7 sil
