# Supplementary material for: Improved Swarm Intelligent Blind Source Separation Based on Signal Cross-Correlation
Source: Sensors (Basel). 2021 Dec 24;22(1):118. doi: 10.3390/s22010118 (PMC8747210; doi:10.3390/s22010118)
Supplement: Supplementary file 1 [file sensors-22-00118-s001.zip › data/fsew0_v1/fsew0_008.lab]

0 0.07 sil
0.07 0.1 breath
0.1 0.35 sil
0.35 0.49 w
0.49 0.63 ai
0.63 0.76 y
0.76 0.91 e
0.91 1.03 l
1.03 1.21 oo
1.21 1.31 w
1.31 1.39 uh
1.39 1.49 r
1.49 1.67 iy
1.67 1.76 ou
1.76 1.83 v
1.83 1.87 @
1.87 2.02 s
2.02 2.08 i
2.08 2.12 l
2.12 2.21 iy
2.21 2.36 ai
2.36 2.48 t
2.48 2.53 @
2.53 2.67 m
2.67 2.85 z
2.85 3.7 sil
