# Supplementary material for: Improved Swarm Intelligent Blind Source Separation Based on Signal Cross-Correlation
Source: Sensors (Basel). 2021 Dec 24;22(1):118. doi: 10.3390/s22010118 (PMC8747210; doi:10.3390/s22010118)
Supplement: Supplementary file 1 [file sensors-22-00118-s001.zip › data/fsew0_v1/fsew0_009.lab]

0 0.18 sil
0.18 0.32 breath
0.32 0.46 sil
0.46 0.56 w
0.56 0.68 eir
0.68 0.8 w
0.8 0.92 @@
0.92 1.13 y
1.13 1.19 uu
1.19 1.27 w
1.27 1.36 ai
1.36 1.4 l
1.4 1.48 w
1.48 1.54 ii
1.54 1.67 w
1.67 1.7 @@
1.7 1.74 r
1.74 1.77 @
1.77 1.85 w
1.85 2.05 ei
2.05 3.2 sil
