# Supplementary material for: Improved Swarm Intelligent Blind Source Separation Based on Signal Cross-Correlation
Source: Sensors (Basel). 2021 Dec 24;22(1):118. doi: 10.3390/s22010118 (PMC8747210; doi:10.3390/s22010118)
Supplement: Supplementary file 1 [file sensors-22-00118-s001.zip › data/fsew0_v1/fsew0_010.lab]

0 0.18 sil
0.18 0.43 breath
0.43 0.49 sil
0.49 0.65 @
0.65 0.74 y
0.74 0.86 oo
0.86 0.92 g
0.92 1.02 r
1.02 1.17 ei
1.17 1.2 d
1.2 1.33 z
1.33 1.43 h
1.43 1.6 ai
1.6 1.66 @
1.66 1.7 r
1.7 1.91 oo
1.91 2.04 l
2.04 2.19 ow
2.19 2.27 @
2.27 2.32 dh
2.32 2.35 @
2.35 2.4 n
2.4 2.46 n
2.46 2.55 a
2.55 2.66 n
2.66 2.78 s
2.78 2.88 i
2.88 3.06 z
3.06 3.7 sil
