# Supplementary material for: Improved Swarm Intelligent Blind Source Separation Based on Signal Cross-Correlation
Source: Sensors (Basel). 2021 Dec 24;22(1):118. doi: 10.3390/s22010118 (PMC8747210; doi:10.3390/s22010118)
Supplement: Supplementary file 1 [file sensors-22-00118-s001.zip › data/fsew0_v1/fsew0_011.lab]

0 0.15 sil
0.15 0.2 breath
0.2 0.37 sil
0.37 0.43 h
0.43 0.55 ii
0.55 0.63 w
0.63 0.66 i
0.66 0.72 l
0.72 0.75 @
0.75 0.84 l
0.84 1.12 ow
1.12 1.17 @
1.17 1.25 r
1.25 1.41 eir
1.41 1.5 l
1.5 1.81 ai
1.81 2.7 sil
