# Supplementary material for: Improved Swarm Intelligent Blind Source Separation Based on Signal Cross-Correlation
Source: Sensors (Basel). 2021 Dec 24;22(1):118. doi: 10.3390/s22010118 (PMC8747210; doi:10.3390/s22010118)
Supplement: Supplementary file 1 [file sensors-22-00118-s001.zip › data/fsew0_v1/fsew0_012.lab]

0 0.21 sil
0.21 0.33 breath
0.33 0.44 sil
0.44 0.58 w
0.58 0.61 i
0.61 0.66 l
0.66 0.71 r
0.71 0.81 o
0.81 0.87 b
0.87 0.92 i
0.92 1.02 n
1.02 1.09 w
1.09 1.16 eir
1.16 1.19 r
1.19 1.22 @
1.22 1.34 y
1.34 1.41 e
1.41 1.44 l
1.44 1.52 ou
1.52 1.61 l
1.61 1.64 i
1.64 1.72 l
1.72 1.89 iy
1.89 2.7 sil
