# Supplementary material for: Improved Swarm Intelligent Blind Source Separation Based on Signal Cross-Correlation
Source: Sensors (Basel). 2021 Dec 24;22(1):118. doi: 10.3390/s22010118 (PMC8747210; doi:10.3390/s22010118)
Supplement: Supplementary file 1 [file sensors-22-00118-s001.zip › data/fsew0_v1/fsew0_013.lab]

0 0.14 sil
0.14 0.32 breath
0.32 0.38 sil
0.38 0.54 s
0.54 0.6 w
0.6 0.63 i
0.63 0.72 ng
0.72 0.81 y
0.81 0.87 oo
0.87 0.91 r
0.91 1.12 aa
1.12 1.2 m
1.2 1.24 @
1.24 1.31 z
1.31 1.42 h
1.42 1.6 ai
1.6 1.64 @
1.64 1.69 z
1.69 1.74 y
1.74 1.78 uu
1.78 1.88 k
1.88 2.08 a
2.08 2.21 n
2.21 2.94 sil
