# Supplementary material for: Improved Swarm Intelligent Blind Source Separation Based on Signal Cross-Correlation
Source: Sensors (Basel). 2021 Dec 24;22(1):118. doi: 10.3390/s22010118 (PMC8747210; doi:10.3390/s22010118)
Supplement: Supplementary file 1 [file sensors-22-00118-s001.zip › data/fsew0_v1/fsew0_014.lab]

0 0.09 sil
0.09 0.27 breath
0.27 0.34 sil
0.34 0.39 b
0.39 0.42 i
0.42 0.53 f
0.53 0.68 oo
0.68 0.8 th
0.8 0.94 @@
0.94 1.03 z
1.03 1.09 d
1.09 1.19 ei
1.19 1.25 z
1.25 1.32 i
1.32 1.36 g
1.36 1.46 z
1.46 1.69 a
1.69 1.82 m
1.82 1.85 r
1.85 1.88 i
1.88 1.96 v
1.96 2.14 y
2.14 2.22 uu
2.22 2.32 e
2.32 2.39 v
2.39 2.42 r
2.42 2.47 iy
2.47 2.6 f
2.6 2.71 oo
2.71 2.8 m
2.8 2.84 y
2.84 2.87 uu
2.87 2.93 l
2.93 3.06 @
3.06 3.95 sil
