# Supplementary material for: Improved Swarm Intelligent Blind Source Separation Based on Signal Cross-Correlation
Source: Sensors (Basel). 2021 Dec 24;22(1):118. doi: 10.3390/s22010118 (PMC8747210; doi:10.3390/s22010118)
Supplement: Supplementary file 1 [file sensors-22-00118-s001.zip › data/fsew0_v1/fsew0_015.lab]

0 0.13 sil
0.13 0.35 breath
0.35 0.45 sil
0.45 0.5 dh
0.5 0.54 @
0.54 0.63 m
0.63 0.73 y
0.73 0.76 uu
0.76 0.84 z
0.84 1.01 ii
1.01 1.05 @
1.05 1.14 m
1.14 1.21 h
1.21 1.42 ai
1.42 1.51 z
1.51 1.56 m
1.56 1.59 y
1.59 1.62 uu
1.62 1.69 z
1.69 1.76 i
1.76 1.89 sh
1.89 1.92 @
1.92 2.01 n
2.01 2.08 z
2.08 2.19 e
2.19 2.24 v
2.24 2.29 r
2.29 2.32 iy
2.32 2.51 ii
2.51 2.56 v
2.56 2.62 n
2.62 2.65 i
2.65 2.83 ng
2.83 3.7 sil
