# Supplementary material for: Improved Swarm Intelligent Blind Source Separation Based on Signal Cross-Correlation
Source: Sensors (Basel). 2021 Dec 24;22(1):118. doi: 10.3390/s22010118 (PMC8747210; doi:10.3390/s22010118)
Supplement: Supplementary file 1 [file sensors-22-00118-s001.zip › data/fsew0_v1/fsew0_016.lab]

0 0.31 sil
0.31 0.39 breath
0.39 0.66 sil
0.66 0.75 @
0.75 0.78 r
0.78 0.81 ou
0.81 1.07 l
1.07 1.1 @
1.1 1.19 v
1.19 1.3 w
1.3 1.53 ai
1.53 1.67 l
1.67 1.8 ei
1.8 1.84 n
1.84 2 i@
2 2.05 dh
2.05 2.08 @
2.08 2.11 w
2.11 2.43 oo
2.43 2.5 l
2.5 3.2 sil
