# Supplementary material for: Improved Swarm Intelligent Blind Source Separation Based on Signal Cross-Correlation
Source: Sensors (Basel). 2021 Dec 24;22(1):118. doi: 10.3390/s22010118 (PMC8747210; doi:10.3390/s22010118)
Supplement: Supplementary file 1 [file sensors-22-00118-s001.zip › data/fsew0_v1/fsew0_017.lab]

0 0.19 sil
0.19 0.28 breath
0.28 0.42 sil
0.42 0.55 k
0.55 0.76 aa
0.76 0.8 l
0.8 0.89 l
0.89 1 ai
1 1.07 v
1.07 1.18 z
1.18 1.23 i
1.23 1.26 n
1.26 1.31 @
1.31 1.42 l
1.42 1.57 ai
1.57 1.66 v
1.66 1.71 l
1.71 1.85 iy
1.85 1.92 h
1.92 2.09 ou
2.09 2.25 m
2.25 3.2 sil
