# Supplementary material for: Improved Swarm Intelligent Blind Source Separation Based on Signal Cross-Correlation
Source: Sensors (Basel). 2021 Dec 24;22(1):118. doi: 10.3390/s22010118 (PMC8747210; doi:10.3390/s22010118)
Supplement: Supplementary file 1 [file sensors-22-00118-s001.zip › data/fsew0_v1/fsew0_018.lab]

0 0.12 sil
0.12 0.16 breath
0.16 0.41 sil
0.41 0.53 a
0.53 0.58 l
0.58 0.63 i
0.63 0.72 m
0.72 0.77 @
0.77 0.82 n
0.82 0.98 iy
0.98 1.06 h
1.06 1.21 aa
1.21 1.3 m
1.3 1.37 z
1.37 1.42 @
1.42 1.48 d
1.48 1.51 i
1.51 1.62 v
1.62 1.79 oo
1.79 1.89 s
1.89 1.94 t
1.94 2.02 m
2.02 2.17 a
2.17 2.28 n
2.28 2.38 z
2.38 2.49 w
2.49 2.52 e
2.52 2.63 l
2.63 2.81 th
2.81 3.7 sil
