# Supplementary material for: Improved Swarm Intelligent Blind Source Separation Based on Signal Cross-Correlation
Source: Sensors (Basel). 2021 Dec 24;22(1):118. doi: 10.3390/s22010118 (PMC8747210; doi:10.3390/s22010118)
Supplement: Supplementary file 1 [file sensors-22-00118-s001.zip › data/fsew0_v1/fsew0_019.lab]

0 0.14 sil
0.14 0.26 breath
0.26 0.47 sil
0.47 0.55 a
0.55 0.58 l
0.58 0.68 y
0.68 0.72 uu
0.72 0.77 m
0.77 0.83 i
0.83 0.91 n
0.91 0.99 ii
0.99 1.02 @
1.02 1.13 m
1.13 1.24 k
1.24 1.32 uh
1.32 1.43 t
1.43 1.48 l
1.48 1.51 @
1.51 1.6 r
1.6 1.74 iy
1.74 1.85 k
1.85 1.88 a
1.88 1.98 n
1.98 2.1 o
2.1 2.28 f
2.28 2.42 n
2.42 2.45 b
2.45 2.54 ii
2.54 2.66 f
2.66 2.72 l
2.72 2.78 i
2.78 2.89 m
2.89 3 z
3 3.18 iy
3.18 3.95 sil
