# Supplementary material for: Improved Swarm Intelligent Blind Source Separation Based on Signal Cross-Correlation
Source: Sensors (Basel). 2021 Dec 24;22(1):118. doi: 10.3390/s22010118 (PMC8747210; doi:10.3390/s22010118)
Supplement: Supplementary file 1 [file sensors-22-00118-s001.zip › data/fsew0_v1/fsew0_020.lab]

0 0.13 sil
0.13 0.18 breath
0.18 0.38 sil
0.38 0.5 sh
0.5 0.64 ii
0.64 0.72 w
0.72 0.93 oo
0.93 1.03 w
1.03 1.26 oo
1.26 1.37 m
1.37 1.51 f
1.51 1.55 l
1.55 1.66 ii
1.66 1.81 s
1.81 2.02 iy
2.02 2.16 w
2.16 2.19 u
2.19 2.25 l
2.25 2.28 @
2.28 2.41 n
2.41 2.61 ou
2.61 2.65 v
2.65 2.7 @
2.7 2.8 r
2.8 2.83 oo
2.83 2.98 l
2.98 3.14 z
3.14 3.95 sil
