# Supplementary material for: Improved Swarm Intelligent Blind Source Separation Based on Signal Cross-Correlation
Source: Sensors (Basel). 2021 Dec 24;22(1):118. doi: 10.3390/s22010118 (PMC8747210; doi:10.3390/s22010118)
Supplement: Supplementary file 1 [file sensors-22-00118-s001.zip › data/fsew0_v1/fsew0_021.lab]

0 0.24 sil
0.24 0.27 breath
0.27 0.31 sil
0.31 0.37 a
0.37 0.47 l
0.47 0.6 f
0.6 0.71 a
0.71 0.76 l
0.76 0.88 f
0.88 1.04 @
1.04 1.11 i
1.11 1.19 z
1.19 1.29 h
1.29 1.32 e
1.32 1.4 l
1.4 1.5 th
1.5 1.59 iy
1.59 1.73 f
1.73 1.87 @
1.87 2.02 y
2.02 2.15 uu
2.15 3.2 sil
