# Supplementary material for: Improved Swarm Intelligent Blind Source Separation Based on Signal Cross-Correlation
Source: Sensors (Basel). 2021 Dec 24;22(1):118. doi: 10.3390/s22010118 (PMC8747210; doi:10.3390/s22010118)
Supplement: Supplementary file 1 [file sensors-22-00118-s001.zip › data/fsew0_v1/fsew0_022.lab]

0 0.17 sil
0.17 0.31 breath
0.31 0.41 sil
0.41 0.47 w
0.47 0.51 e
0.51 0.6 n
0.6 0.81 oo
0.81 0.85 l
0.85 0.95 e
0.95 1.02 l
1.02 1.11 s
1.11 1.21 f
1.21 1.36 ei
1.36 1.56 l
1.56 1.72 z
1.72 1.9 y
1.9 1.95 uu
1.95 2.02 s
2.02 2.12 f
2.12 2.37 oo
2.37 2.6 s
2.6 3.45 sil
