# Supplementary material for: Improved Swarm Intelligent Blind Source Separation Based on Signal Cross-Correlation
Source: Sensors (Basel). 2021 Dec 24;22(1):118. doi: 10.3390/s22010118 (PMC8747210; doi:10.3390/s22010118)
Supplement: Supplementary file 1 [file sensors-22-00118-s001.zip › data/fsew0_v1/fsew0_023.lab]

0 0.06 sil
0.06 0.24 breath
0.24 0.37 sil
0.37 0.43 dh
0.43 0.57 ou
0.57 0.67 z
0.67 0.72 m
0.72 0.75 y
0.75 0.78 uu
0.78 0.85 z
0.85 0.94 i
0.94 1.09 sh
1.09 1.12 @
1.12 1.24 n
1.24 1.29 z
1.29 1.43 h
1.43 1.53 aa
1.53 1.61 m
1.61 1.64 @
1.64 1.69 n
1.69 1.9 ai
1.9 2.03 z
2.03 2.14 m
2.14 2.28 aa
2.28 2.33 v
2.33 2.36 l
2.36 2.4 @
2.4 2.53 s
2.53 2.61 l
2.61 2.75 iy
2.75 3.45 sil
