# Supplementary material for: Improved Swarm Intelligent Blind Source Separation Based on Signal Cross-Correlation
Source: Sensors (Basel). 2021 Dec 24;22(1):118. doi: 10.3390/s22010118 (PMC8747210; doi:10.3390/s22010118)
Supplement: Supplementary file 1 [file sensors-22-00118-s001.zip › data/fsew0_v1/fsew0_024.lab]

0 0.19 sil
0.19 0.34 breath
0.34 0.47 sil
0.47 0.55 oo
0.55 0.64 l
0.64 0.69 dh
0.69 0.81 ou
0.81 1.04 oo
1.04 1.07 l
1.07 1.14 w
1.14 1.22 ei
1.22 1.28 z
1.28 1.33 @
1.33 1.43 l
1.43 1.64 ou
1.64 1.85 n
1.85 1.91 w
1.91 1.96 ii
1.96 2.09 s
2.09 2.13 @
2.13 2.2 v
2.2 2.48 ai
2.48 2.52 v
2.52 3.45 sil
